# Supplementary material for: A Transcriptome Map of Actinobacillus pleuropneumoniae at Single-Nucleotide Resolution Using Deep RNA-Seq
Source: PLoS One. 2016 Mar 28;11(3):e0152363. doi: 10.1371/journal.pone.0152363 (PMC4809551; doi:10.1371/journal.pone.0152363)
Supplement: S1 Table — List of the UTRs and their genome location identified in this study. (XLS) [file pone.0152363.s003.xls]

## Sheet: Sheet1
Table S1 Genes with UTR
ID	Strand	Start	End	UTR length
APJL_0004_3UTR	-	3768	3803	36
APJL_0004_5UTR	-	4376	4464	89
APJL_0005_5UTR	+	4514	4558	45
APJL_0007_5UTR	-	6928	6946	19
APJL_0008_5UTR	+	7062	7076	15
APJL_0010_5UTR	+	9487	9577	91
APJL_0019_5UTR	+	20298	20444	147
APJL_0025_3UTR	+	28297	28311	15
APJL_0026_3UTR	+	30132	30152	21
APJL_0027_3UTR	-	30271	30273	3
APJL_0031_3UTR	-	35267	35273	7
APJL_0031_5UTR	-	36854	36898	45
APJL_0033_5UTR	+	37513	37550	38
APJL_0033_3UTR	+	38066	38139	74
APJL_0034_5UTR	+	38142	38192	51
APJL_0040_5UTR	+	41952	42107	156
APJL_0041_5UTR	+	43858	43897	40
APJL_0041_3UTR	+	45073	45081	9
APJL_0042_3UTR	+	45759	45840	82
APJL_0043_3UTR	-	45846	45858	13
APJL_0046_5UTR	-	52036	52189	154
APJL_0047_5UTR	+	52360	52368	9
APJL_0050_3UTR	+	55803	55830	28
APJL_0051_5UTR	-	56422	56435	14
APJL_0052_5UTR	+	56470	56476	7
APJL_0053_5UTR	+	57259	57318	60
APJL_0053_3UTR	+	59211	59307	97
APJL_0054_5UTR	+	59310	59369	60
APJL_0055_5UTR	-	60415	60424	10
APJL_0056_5UTR	+	60505	60618	114
APJL_0059_5UTR	-	63463	63621	159
APJL_0060_5UTR	+	63664	63666	3
APJL_0061_3UTR	+	66342	66365	24
APJL_0062_3UTR	-	66458	66481	24
APJL_T002_5UTR	+	69510	69549	40
APJL_0063_5UTR	+	73556	73586	31
APJL_0063_3UTR	+	75182	75207	26
APJL_0064_5UTR	+	75321	75348	28
APJL_0072_5UTR	-	83763	83861	99
APJL_0073_3UTR	-	83869	83905	37
APJL_0075_5UTR	-	85315	85431	117
APJL_0078_5UTR	-	87228	87278	51
APJL_0079_5UTR	+	87403	87424	22
APJL_0084_5UTR	+	90993	90997	5
APJL_0087_3UTR	-	93431	93432	2
APJL_0088_3UTR	-	94204	94220	17
APJL_0099_5UTR	-	104519	104562	44
APJL_0100_5UTR	+	104860	104917	58
APJL_0103_3UTR	+	108739	108766	28
APJL_0104_5UTR	+	108997	109022	26
APJL_0106_5UTR	-	122620	122659	40
APJL_0107_3UTR	-	122670	122778	109
APJL_0108_5UTR	-	128001	128157	157
APJL_0109_3UTR	-	128538	128575	38
APJL_0111_5UTR	-	130524	130544	21
APJL_0112_5UTR	+	130588	130601	14
APJL_0116_5UTR	-	134339	134340	2
APJL_0117_5UTR	+	134366	134426	61
APJL_0119_3UTR	-	136144	136180	37
APJL_0119_5UTR	-	136390	136532	143
APJL_0120_5UTR	+	136632	136752	121
APJL_0123_5UTR	+	141215	141238	24
APJL_0131_5UTR	-	147330	147337	8
APJL_0132_5UTR	+	147458	147839	382
APJL_0136_5UTR	-	152166	152175	10
APJL_0137_5UTR	+	152411	152469	59
APJL_0137_3UTR	+	154107	154109	3
APJL_0138_5UTR	+	154189	154206	18
APJL_0140_5UTR	-	156781	156864	84
APJL_0141_5UTR	+	157059	157122	64
APJL_0142_5UTR	+	158347	158365	19
APJL_0144_3UTR	+	161063	161089	27
APJL_0146_5UTR	-	164076	164093	18
APJL_0147_5UTR	-	165113	165193	81
APJL_0148_5UTR	+	165449	165465	17
APJL_0149_3UTR	+	168094	168103	10
APJL_0150_3UTR	-	168221	168228	8
APJL_0150_5UTR	-	168828	168858	31
APJL_0151_5UTR	+	169129	169282	154
APJL_0156_3UTR	+	175106	175156	51
APJL_0157_5UTR	+	175228	175312	85
APJL_0159_3UTR	+	178000	178034	35
APJL_0161_5UTR	-	180054	180158	105
APJL_0162_5UTR	+	180201	180215	15
APJL_0165_5UTR	-	184247	184275	29
APJL_0166_5UTR	+	184550	184628	79
APJL_0174_3UTR	-	192161	192183	23
APJL_0174_5UTR	-	193170	193255	86
APJL_0175_5UTR	+	193461	193611	151
APJL_0176_5UTR	+	194653	194783	131
APJL_0176_3UTR	+	195233	195258	26
APJL_0177_5UTR	+	195289	195375	87
APJL_0181_5UTR	-	200951	201281	331
APJL_0182_5UTR	+	201341	201351	11
APJL_0188_5UTR	-	209312	209460	149
APJL_0190_5UTR	+	210214	210256	43
APJL_0195_5UTR	-	215552	215744	193
APJL_0196_5UTR	-	218381	218429	49
APJL_0197_5UTR	+	218458	218519	62
APJL_0202_5UTR	+	221978	222065	88
APJL_0206_3UTR	-	224680	224681	2
APJL_0206_5UTR	-	225719	225746	28
APJL_0207_5UTR	+	225867	225893	27
APJL_0211_5UTR	-	230053	230060	8
APJL_0212_3UTR	-	230062	230142	81
APJL_0212_5UTR	-	231408	231566	159
APJL_0213_3UTR	-	231570	231638	69
APJL_0213_5UTR	-	232526	232552	27
APJL_0214_3UTR	-	232611	232616	6
APJL_0215_5UTR	-	236917	237070	154
APJL_0216_3UTR	-	239164	239166	3
APJL_0220_5UTR	+	243368	243488	121
APJL_0220_3UTR	+	245420	245445	26
APJL_0221_5UTR	+	245543	245561	19
APJL_0226_3UTR	+	248888	248916	29
APJL_0228_3UTR	+	249799	249830	32
APJL_0233_3UTR	-	251105	251134	30
APJL_0234_5UTR	-	253124	253130	7
APJL_0235_5UTR	+	253162	253173	12
APJL_0235_3UTR	+	253806	253836	31
APJL_0236_3UTR	-	253855	253872	18
APJL_T006_3UTR	+	257040	257138	99
APJL_0241_3UTR	-	257192	257228	37
APJL_0242_5UTR	-	257931	257971	41
APJL_0243_5UTR	+	258006	258033	28
APJL_0247_5UTR	+	263050	263132	83
APJL_0249_3UTR	+	266156	266205	50
APJL_0253_5UTR	-	272192	272258	67
APJL_0254_3UTR	-	272265	272389	125
APJL_0254_5UTR	-	273340	273375	36
APJL_0255_3UTR	-	273521	273551	31
APJL_0258_5UTR	-	276956	277154	199
APJL_0259_5UTR	+	277347	277365	19
APJL_0259_3UTR	+	278007	278058	52
APJL_0260_5UTR	-	279219	279229	11
APJL_0261_5UTR	+	279328	279339	12
APJL_R007_5UTR	+	281392	281629	238
APJL_T008_5UTR	+	283212	283246	35
APJL_0262_3UTR	-	286810	287143	334
APJL_0263_5UTR	+	288735	288770	36
APJL_0264_5UTR	+	289267	289327	61
APJL_0267_5UTR	-	292215	292227	13
APJL_0268_3UTR	-	292228	292262	35
APJL_0274_5UTR	-	299261	299277	17
APJL_0282_5UTR	-	303832	303885	54
APJL_0284_5UTR	-	304951	304995	45
APJL_0285_5UTR	+	305094	305132	39
APJL_0286_5UTR	+	305797	305803	7
APJL_0286_3UTR	+	307774	307816	43
APJL_0287_5UTR	+	307903	307926	24
APJL_0288_3UTR	+	310580	310602	23
APJL_0290_5UTR	+	312995	313068	74
APJL_0296_5UTR	-	318364	318390	27
APJL_0297_5UTR	+	318468	318510	43
APJL_0297_3UTR	+	321201	321220	20
APJL_0299_3UTR	+	323849	323944	96
APJL_0300_5UTR	+	324010	324066	57
APJL_0306_3UTR	+	333310	333325	16
APJL_0307_3UTR	-	333368	333388	21
APJL_0307_5UTR	-	333721	333759	39
APJL_0308_5UTR	+	334057	334177	121
APJL_0311_3UTR	+	337303	337359	57
APJL_0312_5UTR	+	337409	337445	37
APJL_0317_3UTR	+	342139	342177	39
APJL_T012_3UTR	+	351066	351163	98
APJL_0329_5UTR	+	354167	354174	8
APJL_0337_5UTR	-	365068	365105	38
APJL_0338_5UTR	+	365154	365232	79
APJL_0342_5UTR	-	369225	369233	9
APJL_0343_5UTR	+	369354	369437	84
APJL_0346_5UTR	-	372584	372635	52
APJL_0348_5UTR	-	373956	374048	93
APJL_0349_3UTR	-	374052	374091	40
APJL_0354_5UTR	-	378662	378739	78
APJL_0355_3UTR	-	378747	378821	75
APJL_0355_5UTR	-	381461	381479	19
APJL_0359_3UTR	-	383702	383729	28
APJL_0361_5UTR	-	387943	387952	10
APJL_0362_5UTR	+	388160	388203	44
APJL_0366_3UTR	+	397934	398008	75
APJL_0367_3UTR	-	398023	398045	23
APJL_0368_5UTR	-	400569	400616	48
APJL_0369_5UTR	+	400729	400735	7
APJL_0372_3UTR	+	403900	403923	24
APJL_0373_3UTR	-	403937	403945	9
APJL_0374_5UTR	-	404972	404982	11
APJL_0377_5UTR	-	407093	407106	14
APJL_0379_3UTR	-	407285	407318	34
APJL_0379_5UTR	-	407705	407757	53
APJL_0380_5UTR	+	407772	407910	139
APJL_0383_3UTR	-	412596	412602	7
APJL_0383_5UTR	-	416502	416508	7
APJL_0384_5UTR	-	417090	417162	73
APJL_0385_5UTR	-	417883	417906	24
APJL_0386_5UTR	+	418087	418127	41
APJL_0390_5UTR	-	426926	426968	43
APJL_0391_5UTR	+	427073	427095	23
APJL_0392_5UTR	+	427878	427933	56
APJL_0394_3UTR	-	430356	430382	27
APJL_0394_5UTR	-	432791	432811	21
APJL_0395_5UTR	-	434253	434423	171
APJL_0397_3UTR	-	434568	434583	16
APJL_0397_5UTR	-	435672	435682	11
APJL_0398_5UTR	+	435894	435923	30
APJL_0404_5UTR	+	442362	442392	31
APJL_0405_3UTR	+	444170	444227	58
APJL_0407_3UTR	-	445323	445356	34
APJL_0408_5UTR	-	446790	446800	11
APJL_0409_3UTR	-	446883	446917	35
APJL_0410_5UTR	-	449140	449181	42
APJL_0411_5UTR	+	449294	449312	19
APJL_0411_3UTR	+	450251	450280	30
APJL_0412_3UTR	-	450317	450330	14
APJL_0413_5UTR	-	452424	452432	9
APJL_0414_5UTR	+	452758	453020	263
APJL_0415_5UTR	+	454704	454904	201
APJL_0416_3UTR	+	456126	456194	69
APJL_0417_5UTR	+	456262	456353	92
APJL_0419_3UTR	+	459175	459178	4
APJL_0421_5UTR	-	461167	461224	58
APJL_0422_3UTR	-	461228	461247	20
APJL_0424_5UTR	-	464867	464902	36
APJL_0425_5UTR	-	466335	466386	52
APJL_0426_5UTR	+	466571	466612	42
APJL_0431_3UTR	-	471159	471243	85
APJL_0438_5UTR	-	479915	479916	2
APJL_0441_5UTR	-	482511	482540	30
APJL_0442_5UTR	-	482887	482909	23
APJL_0445_3UTR	-	483816	483829	14
APJL_0445_5UTR	-	484652	484667	16
APJL_0446_5UTR	-	485772	485776	5
APJL_0447_5UTR	+	485958	486015	58
APJL_0449_5UTR	+	488062	488086	25
APJL_0450_3UTR	+	490121	490129	9
APJL_0451_5UTR	-	490645	490657	13
APJL_0452_5UTR	-	492084	492138	55
APJL_0453_3UTR	-	492366	492387	22
APJL_0455_5UTR	+	493879	493896	18
APJL_0458_3UTR	+	496698	496731	34
APJL_0459_3UTR	-	496770	496821	52
APJL_0460_3UTR	+	498444	498476	33
APJL_0461_5UTR	+	498596	498639	44
APJL_0466_5UTR	+	503689	503744	56
APJL_0466_3UTR	+	504542	504576	35
APJL_0467_5UTR	-	505698	505733	36
APJL_0468_5UTR	+	505947	505989	43
APJL_0468_3UTR	+	506679	506683	5
APJL_0469_5UTR	+	506882	506937	56
APJL_0471_3UTR	-	517221	517295	75
APJL_0473_5UTR	-	520267	520304	38
APJL_0474_3UTR	-	520386	520436	51
APJL_0474_5UTR	-	522032	522064	33
APJL_0475_3UTR	-	522479	522500	22
APJL_0475_5UTR	-	522908	522949	42
APJL_0477_5UTR	+	525151	525187	37
APJL_0479_5UTR	-	528335	528354	20
APJL_0480_3UTR	-	528474	528478	5
APJL_0480_5UTR	-	529345	529360	16
APJL_0481_3UTR	-	529459	529487	29
APJL_0482_5UTR	-	533647	533742	96
APJL_0483_3UTR	-	533841	533889	49
APJL_0483_5UTR	-	534690	534735	46
APJL_0484_5UTR	+	534760	534893	134
APJL_0485_3UTR	+	537098	537119	22
APJL_0486_5UTR	+	537156	537366	211
APJL_0487_5UTR	+	538957	539038	82
APJL_0493_3UTR	-	544126	544136	11
APJL_0493_5UTR	-	545771	545828	58
APJL_0494_5UTR	+	545896	545916	21
APJL_0495_3UTR	+	547202	547278	77
APJL_0496_5UTR	+	547383	547387	5
APJL_0497_3UTR	+	549389	549462	74
APJL_0500_5UTR	+	550226	550346	121
APJL_0502_3UTR	+	553641	553667	27
APJL_0503_5UTR	+	553678	553780	103
APJL_0504_3UTR	+	554805	554816	12
APJL_0506_3UTR	-	555644	555664	21
APJL_0511_5UTR	+	559134	559152	19
APJL_0515_5UTR	+	562094	562245	152
APJL_0517_5UTR	+	563611	563698	88
APJL_0518_3UTR	+	565206	565327	122
APJL_0520_5UTR	+	566274	566291	18
APJL_0534_5UTR	+	574267	574298	32
APJL_0536_5UTR	+	577255	577257	3
APJL_0538_3UTR	+	579646	579662	17
APJL_0552_5UTR	+	591502	591525	24
APJL_0553_3UTR	+	594688	594690	3
APJL_0554_5UTR	+	594859	595018	160
APJL_0559_5UTR	+	598881	599063	183
APJL_0561_3UTR	-	600773	600855	83
APJL_0562_5UTR	+	602499	602520	22
APJL_0564_3UTR	-	604044	604052	9
APJL_0564_5UTR	-	605453	605458	6
APJL_0565_5UTR	+	605519	605539	21
APJL_0570_5UTR	-	612913	613035	123
APJL_0571_5UTR	+	613246	613250	5
APJL_0571_3UTR	+	615461	615474	14
APJL_0572_5UTR	+	615595	615600	6
APJL_0574_3UTR	+	622236	622255	20
APJL_0575_5UTR	+	622258	622312	55
APJL_0577_5UTR	-	625503	625513	11
APJL_0581_5UTR	+	630783	630878	96
APJL_0581_3UTR	+	632243	632273	31
APJL_0583_5UTR	-	633291	633367	77
APJL_0584_5UTR	+	633519	633584	66
APJL_0587_5UTR	-	638778	638804	27
APJL_0588_5UTR	+	638994	639030	37
APJL_0592_5UTR	+	644551	644554	4
APJL_0593_5UTR	-	647538	647556	19
APJL_0594_5UTR	+	647715	647843	129
APJL_0595_3UTR	+	648684	648730	47
APJL_0596_5UTR	+	648798	648805	8
APJL_0600_5UTR	+	651919	651931	13
APJL_0601_5UTR	-	654021	654030	10
APJL_0602_5UTR	+	654281	654302	22
APJL_0610_5UTR	-	662190	662246	57
APJL_0611_5UTR	+	662328	662368	41
APJL_0614_5UTR	+	667107	667117	11
APJL_0618_5UTR	-	671274	671307	34
APJL_0619_5UTR	+	671442	671458	17
APJL_0621_5UTR	-	675303	675320	18
APJL_0622_3UTR	-	675376	675446	71
APJL_0623_3UTR	-	676905	676911	7
APJL_0626_3UTR	+	679691	679715	25
APJL_0631_5UTR	+	686096	686113	18
APJL_0634_5UTR	+	688579	688677	99
APJL_0636_5UTR	-	692385	692445	61
APJL_0637_5UTR	+	692660	692681	22
APJL_0637_3UTR	+	694658	694702	45
APJL_0638_3UTR	-	694715	694727	13
APJL_0639_3UTR	-	695563	695601	39
APJL_0639_5UTR	-	696678	696785	108
APJL_0641_3UTR	-	697695	697700	6
APJL_0644_5UTR	-	702991	703102	112
APJL_0645_3UTR	-	703154	703216	63
APJL_0645_5UTR	-	703642	703676	35
APJL_0646_5UTR	+	703881	703905	25
APJL_0646_3UTR	+	704673	704686	14
APJL_0647_3UTR	-	704712	704771	60
APJL_0648_5UTR	-	705832	705865	34
APJL_0649_5UTR	+	706032	706050	19
APJL_0653_5UTR	-	711516	711528	13
APJL_0657_5UTR	-	720522	720542	21
APJL_0659_3UTR	-	721983	722006	24
APJL_0660_5UTR	-	722657	722674	18
APJL_0663_5UTR	+	726058	726068	11
APJL_0669_5UTR	-	733252	733364	113
APJL_0670_5UTR	+	733570	733585	16
APJL_0670_3UTR	+	734989	735012	24
APJL_0672_5UTR	-	736744	736795	52
APJL_0674_5UTR	+	737600	737614	15
APJL_0682_5UTR	-	747557	747577	21
APJL_0684_5UTR	-	749443	749448	6
APJL_0685_5UTR	+	749540	749546	7
APJL_0686_3UTR	-	751350	751375	26
APJL_0688_5UTR	+	755351	755515	165
APJL_0694_3UTR	-	760458	760459	2
APJL_0694_5UTR	-	763069	763106	38
APJL_0695_5UTR	+	763160	763210	51
APJL_0697_3UTR	-	765652	765659	8
APJL_0698_5UTR	-	768066	768194	129
APJL_0699_3UTR	-	768261	768265	5
APJL_0699_5UTR	-	769534	769640	107
APJL_0700_3UTR	-	769653	769739	87
APJL_0700_5UTR	-	770828	770844	17
APJL_0703_3UTR	-	773867	773890	24
APJL_0704_5UTR	-	780498	780513	16
APJL_0705_3UTR	-	780796	780822	27
APJL_0706_5UTR	-	782172	782246	75
APJL_0707_5UTR	-	783881	783891	11
APJL_0708_5UTR	+	784074	784089	16
APJL_0708_3UTR	+	784425	784448	24
APJL_0709_5UTR	+	784613	784919	307
APJL_0709_3UTR	+	786270	786294	25
APJL_0713_5UTR	-	788585	788599	15
APJL_0714_5UTR	+	788737	788764	28
APJL_0717_3UTR	+	792408	792442	35
APJL_0718_5UTR	+	792555	792596	42
APJL_0726_3UTR	+	798450	798461	12
APJL_0727_5UTR	+	798560	798567	8
APJL_0729_5UTR	+	799566	799599	34
APJL_0730_3UTR	+	801808	801876	69
APJL_0731_5UTR	-	803427	803460	34
APJL_0732_5UTR	+	803525	803534	10
APJL_0732_3UTR	+	804065	804083	19
APJL_0733_5UTR	+	804088	804109	22
APJL_0733_3UTR	+	804481	804636	156
APJL_0744_5UTR	-	812912	812994	83
APJL_T015_3UTR	-	813047	813053	7
APJL_0745_5UTR	-	813487	813539	53
APJL_0746_5UTR	-	815535	815548	14
APJL_0748_5UTR	-	818042	818062	21
APJL_0756_3UTR	+	830534	830570	37
APJL_0757_5UTR	+	830677	830728	52
APJL_0758_3UTR	+	831260	831334	75
APJL_0759_5UTR	+	831354	831391	38
APJL_0762_3UTR	+	835334	835389	56
APJL_0763_5UTR	-	835765	835793	29
APJL_0764_5UTR	+	835889	835932	44
APJL_0767_3UTR	+	839900	839919	20
APJL_0769_3UTR	-	842269	842327	59
APJL_0769_5UTR	-	843542	843585	44
APJL_0771_5UTR	+	844185	844233	49
APJL_0771_3UTR	+	845877	845884	8
APJL_0772_5UTR	+	845924	845955	32
APJL_0772_3UTR	+	846255	846294	40
APJL_0773_5UTR	+	846298	846383	86
APJL_0773_3UTR	+	846749	846978	230
APJL_T017_3UTR	-	846990	847028	39
APJL_T018_3UTR	-	847114	847119	6
APJL_T018_5UTR	-	847198	847202	5
APJL_0774_3UTR	-	847425	847457	33
APJL_0776_5UTR	-	853590	853805	216
APJL_0780_5UTR	-	857487	857513	27
APJL_0781_3UTR	-	857599	857615	17
APJL_0783_5UTR	-	860524	860529	6
APJL_0785_5UTR	+	862604	862634	31
APJL_0785_3UTR	+	862847	862928	82
APJL_0786_3UTR	-	862969	862985	17
APJL_0786_5UTR	-	865814	865826	13
APJL_0787_3UTR	+	866489	866501	13
APJL_0788_3UTR	-	866640	866652	13
APJL_0791_5UTR	-	871295	871303	9
APJL_0793_5UTR	-	873883	873899	17
APJL_0795_5UTR	+	875445	875499	55
APJL_0803_5UTR	-	883503	883524	22
APJL_0804_5UTR	+	883656	883707	52
APJL_0804_3UTR	+	884292	884325	34
APJL_0805_3UTR	-	884462	884524	63
APJL_0805_5UTR	-	886135	886213	79
APJL_0806_5UTR	+	886397	886407	11
APJL_0810_3UTR	-	888525	888529	5
APJL_0811_5UTR	-	891332	891357	26
APJL_0812_5UTR	+	891470	891476	7
APJL_0813_3UTR	+	892603	892619	17
APJL_0814_5UTR	-	893031	893039	9
APJL_0815_5UTR	-	894634	894684	51
APJL_0816_3UTR	-	894754	894768	15
APJL_0817_5UTR	+	896471	896473	3
APJL_0820_3UTR	+	904085	904086	2
APJL_0822_5UTR	-	905730	905809	80
APJL_T020_5UTR	+	907824	907848	25
APJL_0825_5UTR	-	908388	908394	7
APJL_0826_5UTR	+	908565	908586	22
APJL_0827_3UTR	+	910222	910282	61
APJL_0828_3UTR	-	910302	910321	20
APJL_0828_5UTR	-	912754	912790	37
APJL_0832_5UTR	-	916733	916765	33
APJL_0836_5UTR	-	924437	924483	47
APJL_0837_3UTR	-	924495	924497	3
APJL_0839_5UTR	-	928387	928405	19
APJL_0840_5UTR	+	928559	928565	7
APJL_0840_3UTR	+	929249	929268	20
APJL_0842_5UTR	+	930065	930085	21
APJL_0844_5UTR	-	931955	931961	7
APJL_0845_5UTR	+	932086	932095	10
APJL_0850_5UTR	-	941514	941564	51
APJL_0851_5UTR	+	941713	941718	6
APJL_0852_3UTR	-	942509	942539	31
APJL_0856_5UTR	-	946951	946985	35
APJL_0857_3UTR	-	946989	947015	27
APJL_0857_5UTR	-	947225	947258	34
APJL_0858_5UTR	-	948495	948503	9
APJL_0864_3UTR	-	955854	955876	23
APJL_0864_5UTR	-	957025	957049	25
APJL_0866_3UTR	-	958187	958413	227
APJL_0866_5UTR	-	960006	960022	17
APJL_0868_5UTR	+	961627	961687	61
APJL_0868_3UTR	+	963067	963211	145
APJL_0869_3UTR	-	963221	963245	25
APJL_0870_5UTR	-	966874	966901	28
APJL_0871_5UTR	+	966991	967051	61
APJL_0875_3UTR	+	969395	969405	11
APJL_0877_5UTR	+	970339	970381	43
APJL_0883_5UTR	-	977233	977244	12
APJL_0884_5UTR	+	977465	977483	19
APJL_0888_5UTR	-	982682	982693	12
APJL_0893_5UTR	+	986588	986594	7
APJL_0894_5UTR	-	988251	988257	7
APJL_0895_3UTR	-	988347	988377	31
APJL_0895_5UTR	-	988866	988876	11
APJL_0896_5UTR	+	988945	988952	8
APJL_0898_3UTR	+	991433	991446	14
APJL_0899_5UTR	+	991454	991676	223
APJL_0901_5UTR	+	995193	995198	6
APJL_0903_5UTR	-	998437	998503	67
APJL_0904_5UTR	+	998697	998856	160
APJL_0908_5UTR	+	1003563	1003588	26
APJL_T021_5UTR	-	1004801	1004817	17
APJL_T022_3UTR	-	1004821	1004841	21
APJL_0909_5UTR	+	1005027	1005108	82
APJL_0911_5UTR	-	1008634	1008657	24
APJL_0912_5UTR	-	1009734	1009739	6
APJL_0913_5UTR	+	1009876	1009898	23
APJL_0913_3UTR	+	1010213	1010246	34
APJL_0914_3UTR	-	1010249	1010270	22
APJL_0915_5UTR	-	1011794	1011803	10
APJL_0920_5UTR	+	1015022	1015035	14
APJL_0920_3UTR	+	1015920	1015935	16
APJL_0921_3UTR	-	1015946	1015972	27
APJL_0924_5UTR	-	1019453	1019466	14
APJL_0925_3UTR	-	1019624	1019650	27
APJL_0925_5UTR	-	1021030	1021042	13
APJL_0926_5UTR	+	1021147	1021174	28
APJL_0927_3UTR	+	1022951	1023049	99
APJL_0928_5UTR	+	1023088	1023095	8
APJL_0930_3UTR	-	1024438	1024474	37
APJL_0942_5UTR	-	1037796	1037959	164
APJL_0943_3UTR	+	1039677	1039679	3
APJL_0944_5UTR	+	1039743	1039762	20
APJL_0947_3UTR	-	1043277	1043280	4
APJL_0952_5UTR	-	1048372	1048377	6
APJL_0953_5UTR	+	1048449	1048462	14
APJL_0953_3UTR	+	1049407	1049432	26
APJL_0954_3UTR	-	1049459	1049488	30
APJL_0954_5UTR	-	1049965	1049982	18
APJL_0956_5UTR	-	1051797	1051946	150
APJL_0957_5UTR	-	1053237	1053431	195
APJL_0958_5UTR	-	1053996	1054050	55
APJL_0961_5UTR	-	1056737	1056829	93
APJL_0962_3UTR	-	1056854	1056890	37
APJL_0970_3UTR	-	1065305	1065315	11
APJL_0970_5UTR	-	1065807	1065820	14
APJL_0971_5UTR	+	1066209	1066229	21
APJL_0971_3UTR	+	1067819	1067916	98
APJL_0972_3UTR	+	1068968	1069129	162
APJL_0980_5UTR	-	1080913	1080919	7
APJL_0981_3UTR	-	1081025	1081095	71
APJL_0985_3UTR	-	1086088	1086095	8
APJL_0985_5UTR	-	1087754	1087759	6
APJL_0986_5UTR	+	1087982	1088016	35
APJL_0986_3UTR	+	1089234	1089261	28
APJL_0987_3UTR	-	1089276	1089303	28
APJL_0987_5UTR	-	1089681	1089719	39
APJL_0992_5UTR	-	1094792	1094801	10
APJL_0993_5UTR	+	1094822	1094950	129
APJL_0996_5UTR	+	1096698	1096715	18
APJL_1000_5UTR	-	1101660	1101713	54
APJL_1001_5UTR	+	1101760	1101768	9
APJL_1001_3UTR	+	1102830	1102848	19
APJL_1002_3UTR	-	1102862	1102891	30
APJL_1002_5UTR	-	1103104	1103228	125
APJL_1003_5UTR	+	1103440	1103485	46
APJL_1003_3UTR	+	1105492	1105569	78
APJL_1004_5UTR	-	1107503	1107506	4
APJL_1005_5UTR	+	1107713	1107730	18
APJL_1008_5UTR	+	1109983	1110073	91
APJL_1009_5UTR	+	1111361	1111366	6
APJL_1010_3UTR	+	1115064	1115168	105
APJL_1011_5UTR	+	1115311	1115325	15
APJL_1017_5UTR	-	1126810	1126837	28
APJL_1018_3UTR	-	1126963	1127006	44
APJL_1022_5UTR	+	1132509	1132553	45
APJL_1023_3UTR	+	1134258	1134286	29
APJL_1024_3UTR	+	1135205	1135228	24
APJL_1025_3UTR	-	1135250	1135262	13
APJL_1028_5UTR	-	1139592	1139595	4
APJL_1029_5UTR	+	1139819	1139845	27
APJL_1032_3UTR	-	1144798	1144839	42
APJL_1034_5UTR	-	1147802	1147856	55
APJL_1042_5UTR	+	1153553	1153581	29
APJL_1048_5UTR	-	1159915	1159982	68
APJL_1049_3UTR	+	1160811	1160836	26
APJL_1050_3UTR	-	1160838	1160890	53
APJL_1051_3UTR	-	1163154	1163191	38
APJL_1051_5UTR	-	1164349	1164359	11
APJL_1052_3UTR	-	1164450	1164471	22
APJL_1052_5UTR	-	1166505	1166523	19
APJL_1053_3UTR	-	1166549	1166645	97
APJL_1055_5UTR	-	1170740	1170764	25
APJL_1058_5UTR	-	1173515	1173518	4
APJL_1059_5UTR	+	1173611	1173621	11
APJL_1060_5UTR	-	1175849	1175887	39
APJL_1061_5UTR	+	1175970	1176012	43
APJL_1066_5UTR	-	1183156	1183197	42
APJL_1072_5UTR	-	1191622	1191632	11
APJL_1073_5UTR	+	1191812	1191876	65
APJL_1073_3UTR	+	1193097	1193245	149
APJL_1074_5UTR	+	1193278	1193288	11
APJL_1081_5UTR	-	1198914	1198944	31
APJL_1082_5UTR	+	1199057	1199107	51
APJL_1084_3UTR	+	1202263	1202317	55
APJL_1085_5UTR	+	1202322	1202412	91
APJL_1086_3UTR	+	1203416	1203550	135
APJL_1089_5UTR	+	1205734	1205757	24
APJL_1090_5UTR	-	1207793	1207840	48
APJL_1091_3UTR	-	1207958	1208030	73
APJL_1093_5UTR	-	1211596	1211632	37
APJL_1094_3UTR	-	1211747	1211773	27
APJL_1094_5UTR	-	1212091	1212139	49
APJL_1096_5UTR	-	1214832	1214931	100
APJL_1102_5UTR	-	1221626	1221670	45
APJL_1103_5UTR	+	1221843	1221886	44
APJL_1107_5UTR	-	1227863	1227891	29
APJL_1108_3UTR	-	1227982	1228003	22
APJL_1109_3UTR	-	1228335	1228358	24
APJL_1109_5UTR	-	1229396	1229576	181
APJL_1110_5UTR	+	1229603	1229610	8
APJL_1112_3UTR	+	1231975	1232035	61
APJL_1113_5UTR	+	1232062	1232067	6
APJL_1113_3UTR	+	1232700	1232811	112
APJL_1115_5UTR	-	1233723	1233787	65
APJL_1116_3UTR	-	1234059	1234066	8
APJL_1116_5UTR	-	1235566	1235612	47
APJL_1117_5UTR	+	1235904	1235933	30
APJL_1118_5UTR	+	1236955	1237046	92
APJL_1120_5UTR	+	1239273	1239340	68
APJL_1120_3UTR	+	1242817	1242828	12
APJL_1121_5UTR	-	1243668	1243672	5
APJL_1125_5UTR	-	1248189	1248217	29
APJL_1126_3UTR	-	1248276	1248311	36
APJL_1126_5UTR	-	1250786	1250818	33
APJL_1127_5UTR	+	1250929	1250942	14
APJL_1128_3UTR	+	1252315	1252322	8
APJL_1129_5UTR	+	1252326	1252400	75
APJL_1129_3UTR	+	1253132	1253142	11
APJL_1130_5UTR	+	1253194	1253246	53
APJL_1140_5UTR	-	1263180	1263261	82
APJL_1141_5UTR	+	1263275	1263332	58
APJL_1145_5UTR	-	1268112	1268126	15
APJL_1146_5UTR	-	1269545	1269848	304
APJL_1148_3UTR	-	1271143	1271157	15
APJL_1148_5UTR	-	1271532	1271551	20
APJL_1149_5UTR	+	1271636	1271680	45
APJL_1149_3UTR	+	1273078	1273154	77
APJL_1155_3UTR	+	1278554	1278569	16
APJL_1156_3UTR	-	1278587	1278632	46
APJL_1157_5UTR	-	1280561	1280572	12
APJL_T023_3UTR	-	1280673	1280679	7
APJL_T026_5UTR	-	1281070	1281216	147
APJL_1167_3UTR	+	1289126	1289143	18
APJL_1168_5UTR	+	1289171	1289197	27
APJL_1169_5UTR	+	1289782	1289818	37
APJL_1172_5UTR	+	1292957	1292994	38
APJL_1177_5UTR	+	1300070	1300081	12
APJL_1177_3UTR	+	1301011	1301019	9
APJL_1178_3UTR	-	1301069	1301088	20
APJL_1178_5UTR	-	1302225	1302232	8
APJL_1179_3UTR	-	1302339	1302357	19
APJL_1180_5UTR	-	1304096	1304135	40
APJL_1186_5UTR	+	1308942	1308963	22
APJL_1187_5UTR	-	1310831	1310896	66
APJL_1188_5UTR	+	1311003	1311026	24
APJL_1188_3UTR	+	1311242	1311294	53
APJL_1189_3UTR	-	1311300	1311330	31
APJL_1192_5UTR	-	1312723	1312898	176
APJL_1193_5UTR	+	1312912	1313011	100
APJL_1194_5UTR	-	1315082	1315098	17
APJL_1199_5UTR	-	1319338	1319351	14
APJL_1200_5UTR	+	1319561	1319617	57
APJL_1201_5UTR	-	1322861	1322932	72
APJL_1202_3UTR	-	1323118	1323141	24
APJL_1202_5UTR	-	1324182	1324194	13
APJL_1204_5UTR	+	1326567	1326590	24
APJL_1211_5UTR	+	1332594	1332627	34
APJL_1211_3UTR	+	1333584	1333625	42
APJL_1212_5UTR	+	1333630	1333653	24
APJL_1213_3UTR	-	1334739	1334761	23
APJL_1213_5UTR	-	1335631	1335646	16
APJL_1215_5UTR	+	1336741	1336757	17
APJL_1217_3UTR	-	1338064	1338090	27
APJL_1218_5UTR	-	1339757	1339766	10
APJL_1219_3UTR	-	1339901	1339932	32
APJL_1220_5UTR	-	1340619	1340635	17
APJL_1221_5UTR	-	1341887	1341965	79
APJL_1223_5UTR	+	1344352	1344365	14
APJL_1224_3UTR	+	1345912	1345969	58
APJL_1226_5UTR	-	1347687	1347707	21
APJL_1227_3UTR	-	1347868	1347924	57
APJL_1227_5UTR	-	1348488	1348571	84
APJL_1233_5UTR	-	1355220	1355276	57
APJL_1234_3UTR	-	1355329	1355419	91
APJL_1236_5UTR	+	1357023	1357049	27
APJL_1240_5UTR	-	1361042	1361071	30
APJL_1241_5UTR	+	1361098	1361134	37
APJL_1245_3UTR	-	1365334	1365375	42
APJL_1245_5UTR	-	1368093	1368098	6
APJL_1249_5UTR	+	1371962	1371995	34
APJL_1251_3UTR	+	1375750	1375752	3
APJL_1252_5UTR	+	1375820	1375840	21
APJL_1253_5UTR	+	1378069	1378076	8
APJL_1255_3UTR	-	1380550	1380584	35
APJL_1255_5UTR	-	1381955	1382034	80
APJL_1257_3UTR	-	1382636	1382660	25
APJL_1257_5UTR	-	1383299	1383309	11
APJL_1260_5UTR	-	1385288	1385298	11
APJL_1261_3UTR	-	1385363	1385403	41
APJL_1263_5UTR	-	1389302	1389362	61
APJL_1264_3UTR	-	1389505	1389534	30
APJL_1264_5UTR	-	1390809	1390866	58
APJL_1265_3UTR	-	1391110	1391113	4
APJL_1265_5UTR	-	1392505	1392521	17
APJL_1266_5UTR	-	1394614	1394646	33
APJL_1272_3UTR	-	1399519	1399540	22
APJL_1273_5UTR	-	1401092	1401102	11
APJL_1274_5UTR	+	1401147	1401177	31
APJL_1280_5UTR	+	1407822	1407876	55
APJL_1283_5UTR	-	1413062	1413124	63
APJL_1285_5UTR	-	1414920	1415004	85
APJL_1286_5UTR	+	1415796	1415824	29
APJL_1291_3UTR	-	1419503	1419510	8
APJL_1292_5UTR	-	1421360	1421372	13
APJL_1293_5UTR	+	1421467	1421483	17
APJL_T032_5UTR	-	1422014	1422029	16
APJL_T033_3UTR	-	1422036	1422052	17
APJL_1295_5UTR	-	1424765	1424776	12
APJL_1296_5UTR	+	1424919	1424929	11
APJL_1299_3UTR	-	1426109	1426115	7
APJL_1305_5UTR	-	1430974	1431000	27
APJL_1306_5UTR	+	1431129	1431234	106
APJL_1308_5UTR	-	1434016	1434050	35
APJL_1309_5UTR	+	1434191	1434209	19
APJL_1310_3UTR	+	1435522	1435529	8
APJL_1311_3UTR	-	1435562	1435589	28
APJL_1311_5UTR	-	1436234	1436265	32
APJL_1312_5UTR	-	1438509	1438538	30
APJL_1316_5UTR	-	1444309	1444356	48
APJL_1317_3UTR	+	1445310	1445324	15
APJL_1319_3UTR	-	1445743	1445787	45
APJL_1319_5UTR	-	1447242	1447450	209
APJL_1321_3UTR	-	1447998	1448093	96
APJL_1326_5UTR	-	1454067	1454078	12
APJL_1327_5UTR	+	1454142	1454209	68
APJL_1328_3UTR	+	1455635	1455661	27
APJL_1329_3UTR	-	1455664	1455702	39
APJL_1329_5UTR	-	1457037	1457105	69
APJL_1330_3UTR	+	1457437	1457561	125
APJL_1331_5UTR	+	1457761	1457901	141
APJL_1332_3UTR	+	1459875	1459942	68
APJL_1333_3UTR	-	1459953	1460122	170
APJL_1333_5UTR	-	1461544	1461632	89
APJL_1335_5UTR	-	1464000	1464137	138
APJL_1336_5UTR	+	1464178	1464236	59
APJL_1338_3UTR	+	1466924	1466957	34
APJL_1339_5UTR	+	1467001	1467145	145
APJL_1340_5UTR	+	1468720	1468738	19
APJL_1340_3UTR	+	1470937	1470940	4
APJL_1341_5UTR	+	1471097	1471140	44
APJL_1343_3UTR	+	1474092	1474220	129
APJL_1344_3UTR	-	1474400	1474431	32
APJL_1347_5UTR	-	1481647	1481774	128
APJL_1348_3UTR	-	1482010	1482194	185
APJL_1348_5UTR	-	1484498	1484523	26
APJL_1356_3UTR	-	1491159	1491178	20
APJL_1356_5UTR	-	1491520	1491546	27
APJL_T039_5UTR	-	1492267	1492290	24
APJL_1357_3UTR	-	1492303	1492434	132
APJL_1358_5UTR	+	1495948	1495985	38
APJL_1358_3UTR	+	1498595	1498612	18
APJL_1359_3UTR	-	1498723	1498732	10
APJL_1360_5UTR	+	1499385	1499394	10
APJL_1361_3UTR	+	1500750	1500754	5
APJL_1364_5UTR	-	1504210	1504227	18
APJL_1368_5UTR	+	1505888	1505899	12
APJL_1368_3UTR	+	1506772	1506799	28
APJL_1373_5UTR	-	1510455	1510476	22
APJL_1374_3UTR	+	1511490	1511511	22
APJL_1376_5UTR	-	1512213	1512222	10
APJL_1377_5UTR	+	1512412	1512442	31
APJL_1384_5UTR	-	1520565	1520722	158
APJL_1386_5UTR	-	1523990	1524040	51
APJL_1387_3UTR	-	1524074	1524173	100
APJL_1391_5UTR	-	1527311	1527324	14
APJL_T046_5UTR	-	1531196	1531234	39
APJL_R047_5UTR	-	1532813	1533050	238
APJL_1392_5UTR	+	1533280	1533304	25
APJL_1397_5UTR	+	1538333	1538345	13
APJL_1397_3UTR	+	1539746	1539769	24
APJL_1406_5UTR	+	1544803	1544914	112
APJL_1410_5UTR	+	1549299	1549343	45
APJL_1415_3UTR	+	1554311	1554319	9
APJL_1416_5UTR	+	1554477	1554556	80
APJL_1416_3UTR	+	1555597	1555630	34
APJL_1417_5UTR	+	1555640	1555702	63
APJL_1419_5UTR	-	1560314	1560386	73
APJL_1420_5UTR	+	1560427	1560436	10
APJL_1420_3UTR	+	1561441	1561446	6
APJL_1422_3UTR	-	1562581	1562675	95
APJL_1430_5UTR	-	1571301	1571447	147
APJL_1431_5UTR	+	1571584	1571601	18
APJL_1431_3UTR	+	1571946	1571961	16
APJL_1432_5UTR	+	1572055	1572096	42
APJL_1432_3UTR	+	1572987	1573077	91
APJL_1433_5UTR	+	1573090	1573103	14
APJL_1439_5UTR	+	1581794	1581825	32
APJL_1440_3UTR	-	1584122	1584190	69
APJL_1440_5UTR	-	1584811	1584913	103
APJL_1441_5UTR	+	1584993	1585076	84
APJL_1441_3UTR	+	1586213	1586229	17
APJL_1442_3UTR	-	1586273	1586277	5
APJL_1442_5UTR	-	1586571	1586618	48
APJL_1443_5UTR	+	1586686	1586699	14
APJL_1445_5UTR	-	1589446	1589470	25
APJL_1447_5UTR	-	1591623	1591700	78
APJL_1448_5UTR	+	1591822	1591842	21
APJL_1452_5UTR	-	1596306	1596345	40
APJL_1453_3UTR	-	1596513	1596559	47
APJL_1453_5UTR	-	1597666	1597882	217
APJL_1454_5UTR	+	1598077	1598093	17
APJL_1455_3UTR	+	1601741	1601765	25
APJL_1456_5UTR	+	1601880	1601894	15
APJL_1456_3UTR	+	1603523	1603557	35
APJL_1463_5UTR	-	1610125	1610139	15
APJL_1464_5UTR	+	1610274	1610323	50
APJL_1467_5UTR	-	1612984	1613066	83
APJL_1468_3UTR	-	1613141	1613144	4
APJL_1468_5UTR	-	1616132	1616446	315
APJL_1469_5UTR	+	1616586	1616601	16
APJL_1470_5UTR	-	1618200	1618213	14
APJL_1471_3UTR	-	1618308	1618349	42
APJL_1472_5UTR	+	1619956	1619958	3
APJL_1474_3UTR	-	1622022	1622109	88
APJL_1478_5UTR	-	1627940	1627976	37
APJL_1479_3UTR	-	1628209	1628288	80
APJL_1479_5UTR	-	1628975	1629094	120
APJL_1482_5UTR	+	1630731	1630778	48
APJL_1484_3UTR	-	1632672	1632684	13
APJL_1484_5UTR	-	1633026	1633044	19
APJL_1488_3UTR	+	1637240	1637248	9
APJL_1489_5UTR	+	1637250	1637256	7
APJL_1496_5UTR	+	1644639	1644766	128
APJL_1498_5UTR	+	1646945	1647008	64
APJL_1500_3UTR	+	1651107	1651115	9
APJL_1501_5UTR	-	1652450	1652522	73
APJL_1507_3UTR	+	1658692	1658739	48
APJL_1509_5UTR	-	1660574	1660585	12
APJL_1510_3UTR	-	1660966	1660977	12
APJL_1513_5UTR	-	1665373	1665399	27
APJL_1514_5UTR	+	1665502	1665515	14
APJL_1515_3UTR	+	1667497	1667528	32
APJL_1516_3UTR	-	1667585	1667605	21
APJL_1517_5UTR	-	1669246	1669267	22
APJL_1518_5UTR	-	1670073	1670112	40
APJL_1519_5UTR	+	1670258	1670388	131
APJL_1522_5UTR	-	1675246	1675261	16
APJL_1523_3UTR	-	1675295	1675327	33
APJL_1523_5UTR	-	1675786	1675846	61
APJL_1524_5UTR	+	1675850	1675918	69
APJL_1527_3UTR	-	1678631	1678676	46
APJL_1531_5UTR	-	1683480	1683494	15
APJL_1532_5UTR	+	1683688	1683753	66
APJL_1532_3UTR	+	1684197	1684288	92
APJL_1533_5UTR	+	1684291	1684398	108
APJL_1538_3UTR	-	1688973	1689022	50
APJL_T052_5UTR	-	1690715	1690736	22
APJL_1539_5UTR	+	1690741	1690960	220
APJL_1542_3UTR	+	1693974	1693990	17
APJL_1543_5UTR	+	1694008	1694045	38
APJL_1549_5UTR	-	1699327	1699411	85
APJL_1556_5UTR	-	1705135	1705165	31
APJL_1557_5UTR	+	1705468	1705477	10
APJL_1559_3UTR	+	1708870	1708877	8
APJL_1563_5UTR	+	1711602	1711637	36
APJL_1563_3UTR	+	1712552	1712568	17
APJL_1564_3UTR	-	1712594	1712621	28
APJL_1567_5UTR	-	1715899	1715907	9
APJL_1568_5UTR	+	1716011	1716028	18
APJL_T058_3UTR	-	1722210	1722343	134
APJL_T058_5UTR	-	1722422	1722531	110
APJL_T062_5UTR	-	1724602	1724628	27
APJL_1573_5UTR	-	1727875	1727882	8
APJL_1583_5UTR	+	1738571	1738741	171
APJL_1585_5UTR	-	1742693	1742800	108
APJL_1586_5UTR	+	1742989	1743126	138
APJL_1586_3UTR	+	1743390	1743419	30
APJL_1587_3UTR	-	1743434	1743446	13
APJL_1590_5UTR	-	1749288	1749400	113
APJL_1591_3UTR	+	1750022	1750032	11
APJL_1593_5UTR	+	1750732	1750741	10
APJL_1595_5UTR	-	1752727	1752848	122
APJL_1596_3UTR	-	1752891	1753149	259
APJL_1596_5UTR	-	1753350	1753477	128
APJL_1597_3UTR	-	1753782	1753825	44
APJL_1614_5UTR	-	1772106	1772188	83
APJL_1615_5UTR	+	1772225	1772284	60
APJL_1621_5UTR	-	1779911	1779931	21
APJL_1622_3UTR	+	1780689	1780727	39
APJL_1625_5UTR	+	1782806	1782893	88
APJL_1625_3UTR	+	1783283	1783306	24
APJL_1626_3UTR	-	1783395	1783412	18
APJL_1634_5UTR	-	1791603	1791615	13
APJL_1635_5UTR	-	1794419	1794427	9
APJL_1638_3UTR	-	1796202	1796221	20
APJL_1638_5UTR	-	1797520	1797524	5
APJL_1640_5UTR	-	1798694	1798703	10
APJL_1641_3UTR	-	1798757	1798782	26
APJL_1641_5UTR	-	1799073	1799095	23
APJL_1657_5UTR	-	1810699	1810739	41
APJL_1658_5UTR	+	1810851	1811041	191
APJL_1659_3UTR	-	1811855	1811875	21
APJL_1659_5UTR	-	1812337	1812355	19
APJL_1660_3UTR	-	1812549	1812564	16
APJL_1660_5UTR	-	1814430	1814446	17
APJL_1663_5UTR	-	1818142	1818180	39
APJL_1673_3UTR	+	1828528	1828541	14
APJL_1674_5UTR	+	1828602	1828639	38
APJL_T067_5UTR	-	1834215	1834255	41
APJL_R068_5UTR	-	1835832	1836119	288
APJL_1686_5UTR	-	1843265	1843360	96
APJL_1687_5UTR	-	1844243	1844292	50
APJL_1688_3UTR	-	1844317	1844342	26
APJL_1688_5UTR	-	1846235	1846351	117
APJL_1689_5UTR	+	1846593	1846705	113
APJL_1690_5UTR	-	1848329	1848377	49
APJL_1695_5UTR	-	1852100	1852114	15
APJL_1696_3UTR	-	1852283	1852289	7
APJL_1696_5UTR	-	1853639	1853649	11
APJL_1697_5UTR	+	1853806	1853816	11
APJL_1697_3UTR	+	1854332	1854365	34
APJL_1698_3UTR	-	1854374	1854403	30
APJL_1699_5UTR	+	1855508	1855539	32
APJL_1700_5UTR	+	1856615	1856649	35
APJL_1704_3UTR	+	1861455	1861506	52
APJL_1705_5UTR	+	1861666	1861689	24
APJL_1710_5UTR	-	1867378	1867404	27
APJL_1714_5UTR	-	1873428	1873438	11
APJL_1716_5UTR	+	1874610	1874622	13
APJL_1716_3UTR	+	1876389	1876450	62
APJL_1717_5UTR	+	1876461	1876465	5
APJL_1722_5UTR	+	1881924	1881985	62
APJL_1723_5UTR	+	1882816	1882828	13
APJL_1728_3UTR	+	1889220	1889238	19
APJL_1729_3UTR	-	1889284	1889288	5
APJL_1731_5UTR	-	1891630	1891666	37
APJL_1732_3UTR	-	1891681	1891707	27
APJL_1733_5UTR	+	1893971	1893988	18
APJL_1736_3UTR	+	1897581	1897613	33
APJL_1738_3UTR	+	1899427	1899480	54
APJL_1739_3UTR	-	1899529	1899567	39
APJL_1739_5UTR	-	1900017	1900056	40
APJL_1743_5UTR	-	1904610	1904741	132
APJL_1745_3UTR	-	1906018	1906041	24
APJL_1745_5UTR	-	1908048	1908050	3
APJL_1748_5UTR	-	1909905	1909943	39
APJL_1755_3UTR	+	1913805	1913850	46
APJL_1756_5UTR	+	1913954	1913968	15
APJL_1760_5UTR	+	1916439	1916502	64
APJL_1762_5UTR	+	1917753	1917999	247
APJL_1763_3UTR	+	1926425	1926463	39
APJL_1764_5UTR	+	1926550	1926586	37
APJL_1765_3UTR	+	1928567	1928880	314
APJL_1766_5UTR	+	1929167	1929187	21
APJL_1767_3UTR	+	1929816	1929884	69
APJL_1772_3UTR	-	1933672	1933897	226
APJL_1772_5UTR	-	1934419	1934431	13
APJL_1773_3UTR	-	1934450	1934496	47
APJL_1774_3UTR	-	1935283	1935516	234
APJL_1777_3UTR	+	1938548	1938653	106
APJL_T072_3UTR	+	1939121	1939133	13
APJL_1778_5UTR	+	1939500	1939541	42
APJL_1779_5UTR	-	1942751	1942770	20
APJL_1780_5UTR	-	1944109	1944114	6
APJL_1782_3UTR	+	1946309	1946321	13
APJL_1783_5UTR	+	1946374	1946431	58
APJL_1785_5UTR	-	1950047	1950081	35
APJL_1786_5UTR	+	1950283	1950299	17
APJL_1791_3UTR	+	1955451	1955481	31
APJL_1792_3UTR	-	1955570	1955599	30
APJL_1793_5UTR	-	1957805	1957838	34
APJL_1794_5UTR	+	1958013	1958212	200
APJL_1821_3UTR	+	1971966	1971995	30
APJL_1822_5UTR	+	1972119	1972202	84
APJL_1826_5UTR	-	1975564	1975602	39
APJL_1827_5UTR	+	1975759	1975779	21
APJL_1835_5UTR	-	1984936	1984950	15
APJL_1836_5UTR	+	1985110	1985129	20
APJL_1837_3UTR	+	1986470	1986932	463
APJL_1842_5UTR	-	1991264	1991317	54
APJL_1847_5UTR	-	1994635	1994824	190
APJL_1848_5UTR	+	1995103	1995316	214
APJL_1850_5UTR	-	1999158	1999190	33
APJL_1851_3UTR	-	1999195	1999290	96
APJL_1851_5UTR	-	2000067	2000327	261
APJL_1852_3UTR	-	2000336	2000397	62
APJL_1854_5UTR	-	2003048	2003074	27
APJL_1859_3UTR	-	2005512	2005551	40
APJL_1860_5UTR	-	2008890	2009003	114
APJL_1861_3UTR	-	2009004	2009024	21
APJL_1861_5UTR	-	2010731	2010756	26
APJL_1862_5UTR	-	2011108	2011130	23
APJL_1865_5UTR	-	2014155	2014159	5
APJL_1867_5UTR	+	2014349	2014360	12
APJL_1869_5UTR	-	2016914	2016961	48
APJL_1870_5UTR	+	2016995	2017002	8
APJL_1872_5UTR	-	2019613	2019624	12
APJL_1873_5UTR	-	2021099	2021122	24
APJL_1874_5UTR	+	2021640	2021673	34
APJL_1876_5UTR	-	2023696	2023729	34
APJL_1877_5UTR	+	2023858	2023877	20
APJL_1877_3UTR	+	2024339	2024347	9
APJL_1878_5UTR	+	2024386	2024527	142
APJL_1880_3UTR	+	2026720	2026926	207
APJL_R076_5UTR	+	2026943	2027102	160
APJL_T077_5UTR	+	2028680	2028719	40
APJL_1881_3UTR	-	2033086	2033111	26
APJL_1882_5UTR	-	2036717	2036731	15
APJL_1883_3UTR	-	2036986	2037017	32
APJL_1886_5UTR	-	2041542	2041568	27
APJL_1887_5UTR	+	2041804	2041816	13
APJL_1891_5UTR	-	2046789	2046820	32
APJL_1892_3UTR	-	2046971	2046972	2
APJL_1894_3UTR	-	2048894	2048929	36
APJL_1894_5UTR	-	2050024	2050130	107
APJL_1899_5UTR	+	2054933	2054970	38
APJL_1903_5UTR	+	2058101	2058129	29
APJL_1906_3UTR	+	2061370	2061401	32
APJL_1907_5UTR	+	2061488	2061541	54
APJL_1909_5UTR	-	2064639	2064659	21
APJL_1910_5UTR	+	2064704	2064725	22
APJL_1913_5UTR	-	2066354	2066374	21
APJL_1914_3UTR	-	2066442	2066456	15
APJL_1914_5UTR	-	2067380	2067467	88
APJL_1915_3UTR	-	2067468	2067491	24
APJL_1918_5UTR	-	2070458	2070469	12
APJL_1923_5UTR	+	2076087	2076164	78
APJL_1923_3UTR	+	2077076	2077102	27
APJL_1924_5UTR	+	2077207	2077271	65
APJL_1927_5UTR	-	2085583	2085586	4
APJL_1928_3UTR	-	2085666	2085687	22
APJL_1932_5UTR	-	2088446	2088490	45
APJL_1933_3UTR	-	2088514	2088556	43
APJL_1933_5UTR	-	2090194	2090228	35
APJL_1934_5UTR	+	2090229	2090278	50
APJL_1935_5UTR	-	2091825	2091848	24
APJL_1936_5UTR	-	2092630	2092655	26
APJL_1937_3UTR	-	2092787	2092799	13
APJL_1940_5UTR	-	2095444	2095465	22
APJL_1946_5UTR	-	2098706	2098727	22
APJL_1947_5UTR	+	2098910	2099008	99
APJL_1947_3UTR	+	2099719	2099720	2
APJL_1948_5UTR	+	2099779	2099889	111
APJL_1952_5UTR	-	2104443	2104520	78
APJL_1953_5UTR	-	2106483	2106522	40
APJL_1959_5UTR	+	2113800	2113805	6
APJL_1962_3UTR	-	2117377	2117389	13
APJL_1965_5UTR	+	2119576	2119583	8
APJL_1968_5UTR	+	2123605	2124054	450
APJL_1971_3UTR	+	2129810	2129831	22
APJL_1972_3UTR	-	2129864	2129913	50
APJL_1972_5UTR	-	2130684	2130706	23
APJL_1973_5UTR	+	2130909	2130958	50
APJL_1978_3UTR	+	2135462	2135493	32
APJL_1979_5UTR	+	2135548	2135550	3
APJL_1982_5UTR	-	2138406	2138424	19
APJL_1983_3UTR	-	2138570	2138582	13
APJL_1983_5UTR	-	2139542	2139560	19
APJL_1984_5UTR	+	2139762	2139817	56
APJL_1987_5UTR	-	2142079	2142170	92
APJL_1988_3UTR	-	2142342	2142436	95
APJL_1991_5UTR	-	2145244	2145252	9
APJL_1994_3UTR	+	2147094	2147130	37
APJL_1995_5UTR	+	2147131	2147236	106
APJL_1998_5UTR	-	2150278	2150291	14
APJL_1999_5UTR	+	2150435	2150478	44
APJL_2005_5UTR	+	2155550	2155557	8
APJL_2006_5UTR	+	2157479	2157625	147
APJL_2007_5UTR	+	2158795	2158806	12
APJL_2009_3UTR	+	2161499	2161507	9
APJL_2010_3UTR	-	2161523	2161534	12
APJL_2011_5UTR	+	2162148	2162157	10
APJL_2017_3UTR	+	2166759	2166782	24
APJL_2018_5UTR	+	2166827	2166927	101
APJL_2024_3UTR	+	2171580	2171596	17
APJL_2027_5UTR	+	2173404	2173441	38
APJL_2029_5UTR	-	2176497	2176643	147
APJL_2030_5UTR	+	2176664	2176797	134
APJL_2032_3UTR	+	2179873	2179906	34
APJL_2033_5UTR	+	2179914	2179964	51
APJL_2043_5UTR	-	2189026	2189095	70
APJL_2044_5UTR	+	2189275	2189314	40
APJL_2045_5UTR	+	2190192	2190296	105
APJL_2046_5UTR	+	2190978	2191048	71
APJL_2046_3UTR	+	2191462	2191474	13
APJL_2047_5UTR	+	2191562	2191790	229
APJL_2051_5UTR	-	2195126	2195147	22
APJL_2052_3UTR	-	2195237	2195241	5
APJL_2055_3UTR	-	2197012	2197282	271
APJL_2055_5UTR	-	2198272	2198305	34
APJL_2056_5UTR	+	2198369	2198406	38
APJL_2060_5UTR	-	2203014	2203043	30
APJL_2061_5UTR	-	2204686	2204719	34
APJL_2062_5UTR	-	2205461	2205493	33
APJL_2063_5UTR	+	2205695	2205702	8
APJL_2068_3UTR	-	2211953	2211977	25
APJL_2068_5UTR	-	2212835	2212848	14
APJL_2069_5UTR	+	2212991	2213203	213
APJL_2073_3UTR	+	2218292	2218598	307
APJL_2078_3UTR	+	2222598	2222659	62
APJL_2080_5UTR	+	2223437	2223490	54
APJL_2080_3UTR	+	2224297	2224338	42
APJL_2082_3UTR	-	2225440	2225461	22
APJL_2085_5UTR	-	2229490	2229520	31
APJL_2086_5UTR	+	2229620	2229633	14
APJL_2087_3UTR	-	2230758	2230780	23
APJL_2088_5UTR	-	2232744	2232746	3
APJL_2089_3UTR	-	2232807	2232811	5
APJL_2089_5UTR	-	2233984	2234003	20
APJL_2090_3UTR	-	2234068	2234108	41
APJL_2095_5UTR	-	2239354	2239454	101
