# Supplementary material for: A Transcriptome Map of Actinobacillus pleuropneumoniae at Single-Nucleotide Resolution Using Deep RNA-Seq
Source: PLoS One. 2016 Mar 28;11(3):e0152363. doi: 10.1371/journal.pone.0152363 (PMC4809551; doi:10.1371/journal.pone.0152363)
Supplement: S2 Table — Line A has a list of the co-expressed gene pairs predicted by DOOR program. Line B has a list of the co-expressed gene pairs predicted by RNA-seq. Line C has a list of the co-expressed gene pairs common to both DOOR and RNA-Seq. Line D has a list of the co-expressed gene pairs unique in RNA-Seq experiment. (XLS) [file pone.0152363.s004.xls]

## Sheet: Sheet1
Co-expressed gene pairs predicted by DOOR program	Co-expressed gene pairs predicted by RNA-Seq	Gene pairs common between RNA-Seq and DOOR prediction	Unique RNA-Seq gene pairs not found in DOOR
APJL_0001-APJL_0002	APJL_0001-APJL_0002	APJL_0001-APJL_0002	APJL_0014-APJL_0015
APJL_0002-APJL_0003	APJL_0002-APJL_0003	APJL_0002-APJL_0003	APJL_0021-APJL_0022
APJL_0006-APJL_0007	APJL_0006-APJL_0007	APJL_0006-APJL_0007	APJL_0033-APJL_0034
APJL_0008-APJL_0009	APJL_0008-APJL_0009	APJL_0008-APJL_0009	APJL_0035-APJL_0036
APJL_0010-APJL_0011	APJL_0010-APJL_0011	APJL_0010-APJL_0011	APJL_0044-APJL_0045
APJL_0011-APJL_0012	APJL_0011-APJL_0012	APJL_0011-APJL_0012	APJL_0058-APJL_0059
APJL_0012-APJL_0013	APJL_0012-APJL_0013	APJL_0012-APJL_0013	APJL_T002-APJL_T003
APJL_0013-APJL_0014	APJL_0013-APJL_0014	APJL_0013-APJL_0014	APJL_0071-APJL_0072
APJL_0015-APJL_0016	APJL_0015-APJL_0016	APJL_0015-APJL_0016	APJL_0085-APJL_0086
APJL_0016-APJL_0017	APJL_0014-APJL_0015	APJL_0016-APJL_0017	APJL_0094-APJL_0095
APJL_0017-APJL_0018	APJL_0016-APJL_0017	APJL_0017-APJL_0018	APJL_0096-APJL_0097
APJL_0019-APJL_0020	APJL_0017-APJL_0018	APJL_0019-APJL_0020	APJL_0097-APJL_0098
APJL_0020-APJL_0021	APJL_0019-APJL_0020	APJL_0020-APJL_0021	APJL_0107-APJL_0108
APJL_0022-APJL_0023	APJL_0020-APJL_0021	APJL_0022-APJL_0023	APJL_0112-APJL_0113
APJL_0023-APJL_0024	APJL_0021-APJL_0022	APJL_0023-APJL_0024	APJL_0113-APJL_0114
APJL_0024-APJL_0025	APJL_0022-APJL_0023	APJL_0024-APJL_0025	APJL_0114-APJL_0115
APJL_0025-APJL_0026	APJL_0023-APJL_0024	APJL_0032-APJL_0033	APJL_0120-APJL_0121
APJL_0027-APJL_0028	APJL_0024-APJL_0025	APJL_0034-APJL_0035	APJL_0121-APJL_0122
APJL_0028-APJL_0029	APJL_0032-APJL_0033	APJL_0037-APJL_0038	APJL_0185-APJL_0186
APJL_0032-APJL_0033	APJL_0033-APJL_0034	APJL_0038-APJL_0039	APJL_0187-APJL_0188
APJL_0034-APJL_0035	APJL_0034-APJL_0035	APJL_0045-APJL_0046	APJL_0223-APJL_0224
APJL_0037-APJL_0038	APJL_0035-APJL_0036	APJL_0047-APJL_0048	APJL_0224-APJL_0225
APJL_0038-APJL_0039	APJL_0037-APJL_0038	APJL_0049-APJL_0050	APJL_0225-APJL_0226
APJL_0045-APJL_0046	APJL_0038-APJL_0039	APJL_0056-APJL_0057	APJL_0240-APJL_T006
APJL_0047-APJL_0048	APJL_0044-APJL_0045	APJL_0060-APJL_0061	APJL_0243-APJL_0244
APJL_0049-APJL_0050	APJL_0045-APJL_0046	APJL_0064-APJL_0065	APJL_0275-APJL_0276
APJL_0056-APJL_0057	APJL_0047-APJL_0048	APJL_0065-APJL_0066	APJL_0276-APJL_0277
APJL_0060-APJL_0061	APJL_0049-APJL_0050	APJL_0066-APJL_0067	APJL_0277-APJL_0278
APJL_0064-APJL_0065	APJL_0056-APJL_0057	APJL_0067-APJL_0068	APJL_0293-APJL_0295
APJL_0065-APJL_0066	APJL_0058-APJL_0059	APJL_0070-APJL_0071	APJL_0324-APJL_0326
APJL_0066-APJL_0067	APJL_0060-APJL_0061	APJL_0073-APJL_0074	APJL_0326-APJL_T012
APJL_0067-APJL_0068	APJL_T002-APJL_T003	APJL_0074-APJL_0075	APJL_0333-APJL_0334
APJL_0070-APJL_0071	APJL_0064-APJL_0065	APJL_0077-APJL_0078	APJL_0336-APJL_0337
APJL_0073-APJL_0074	APJL_0065-APJL_0066	APJL_0079-APJL_0080	APJL_0341-APJL_0342
APJL_0074-APJL_0075	APJL_0066-APJL_0067	APJL_0081-APJL_0082	APJL_0349-APJL_0350
APJL_0077-APJL_0078	APJL_0067-APJL_0068	APJL_0082-APJL_0083	APJL_0364-APJL_0365
APJL_0079-APJL_0080	APJL_0070-APJL_0071	APJL_0084-APJL_0085	APJL_0365-APJL_0366
APJL_0081-APJL_0082	APJL_0071-APJL_0072	APJL_0087-APJL_0088	APJL_0373-APJL_0374
APJL_0082-APJL_0083	APJL_0073-APJL_0074	APJL_0088-APJL_0089	APJL_0381-APJL_0382
APJL_0084-APJL_0085	APJL_0074-APJL_0075	APJL_0089-APJL_0090	APJL_0412-APJL_0413
APJL_0087-APJL_0088	APJL_0077-APJL_0078	APJL_0090-APJL_0091	APJL_0431-APJL_0432
APJL_0088-APJL_0089	APJL_0079-APJL_0080	APJL_0093-APJL_0094	APJL_0456-APJL_T013
APJL_0089-APJL_0090	APJL_0081-APJL_0082	APJL_0095-APJL_0096	APJL_0487-APJL_0488
APJL_0090-APJL_0091	APJL_0082-APJL_0083	APJL_0098-APJL_0099	APJL_0552-APJL_0553
APJL_0093-APJL_0094	APJL_0084-APJL_0085	APJL_0100-APJL_0101	APJL_0562-APJL_0563
APJL_0095-APJL_0096	APJL_0085-APJL_0086	APJL_0101-APJL_0102	APJL_0568-APJL_0579
APJL_0098-APJL_0099	APJL_0087-APJL_0088	APJL_0102-APJL_0103	APJL_0586-APJL_0587
APJL_0100-APJL_0101	APJL_0088-APJL_0089	APJL_0109-APJL_0110	APJL_0590-APJL_0591
APJL_0101-APJL_0102	APJL_0089-APJL_0090	APJL_0125-APJL_0126	APJL_0608-APJL_0609
APJL_0102-APJL_0103	APJL_0090-APJL_0091	APJL_0126-APJL_0127	APJL_0620-APJL_0621
APJL_0109-APJL_0110	APJL_0093-APJL_0094	APJL_0127-APJL_0128	APJL_0625-APJL_0626
APJL_0123-APJL_0124	APJL_0094-APJL_0095	APJL_0128-APJL_0129	APJL_0643-APJL_0644
APJL_0125-APJL_0126	APJL_0095-APJL_0096	APJL_0129-APJL_0130	APJL_0651-APJL_0652
APJL_0126-APJL_0127	APJL_0096-APJL_0097	APJL_0130-APJL_0131	APJL_0677-APJL_0678
APJL_0127-APJL_0128	APJL_0097-APJL_0098	APJL_0139-APJL_0140	APJL_0680-APJL_0681
APJL_0128-APJL_0129	APJL_0098-APJL_0099	APJL_0143-APJL_0144	APJL_0722-APJL_0723
APJL_0129-APJL_0130	APJL_0100-APJL_0101	APJL_0151-APJL_0152	APJL_0723-APJL_0724
APJL_0130-APJL_0131	APJL_0101-APJL_0102	APJL_0152-APJL_0153	APJL_0740-APJL_0741
APJL_0132-APJL_0133	APJL_0102-APJL_0103	APJL_0153-APJL_0154	APJL_0743-APJL_0744
APJL_0133-APJL_0134	APJL_0107-APJL_0108	APJL_0154-APJL_0155	APJL_0755-APJL_0756
APJL_0134-APJL_0135	APJL_0109-APJL_0110	APJL_0155-APJL_0156	APJL_0834-APJL_0835
APJL_0139-APJL_0140	APJL_0112-APJL_0113	APJL_0157-APJL_0158	APJL_0838-APJL_0839
APJL_0142-APJL_0143	APJL_0113-APJL_0114	APJL_0160-APJL_0161	APJL_0853-APJL_0854
APJL_0143-APJL_0144	APJL_0114-APJL_0115	APJL_0162-APJL_0163	APJL_0877-APJL_0878
APJL_0145-APJL_0146	APJL_0120-APJL_0121	APJL_0164-APJL_0165	APJL_0879-APJL_0880
APJL_0146-APJL_0147	APJL_0121-APJL_0122	APJL_0172-APJL_0173	APJL_0881-APJL_0882
APJL_0148-APJL_0149	APJL_0125-APJL_0126	APJL_0186-APJL_0187	APJL_0885-APJL_0886
APJL_0151-APJL_0152	APJL_0126-APJL_0127	APJL_0192-APJL_0193	APJL_0934-APJL_0935
APJL_0152-APJL_0153	APJL_0127-APJL_0128	APJL_0193-APJL_0194	APJL_0935-APJL_0936
APJL_0153-APJL_0154	APJL_0128-APJL_0129	APJL_0202-APJL_0203	APJL_0940-APJL_0941
APJL_0154-APJL_0155	APJL_0129-APJL_0130	APJL_0203-APJL_0204	APJL_0966-APJL_0967
APJL_0155-APJL_0156	APJL_0130-APJL_0131	APJL_0204-APJL_0205	APJL_1033-APJL_1034
APJL_0157-APJL_0158	APJL_0139-APJL_0140	APJL_0207-APJL_0208	APJL_1106-APJL_1107
APJL_0160-APJL_0161	APJL_0143-APJL_0144	APJL_0214-APJL_0215	APJL_1139-APJL_1140
APJL_0162-APJL_0163	APJL_0151-APJL_0152	APJL_0216-APJL_0217	APJL_T023-APJL_T024
APJL_0164-APJL_0165	APJL_0152-APJL_0153	APJL_0217-APJL_0218	APJL_T024-APJL_T025
APJL_0166-APJL_0167	APJL_0153-APJL_0154	APJL_0218-APJL_0219	APJL_1167-APJL_1168
APJL_0167-APJL_0168	APJL_0154-APJL_0155	APJL_0221-APJL_0222	APJL_1196-APJL_1197
APJL_0168-APJL_0169	APJL_0155-APJL_0156	APJL_0222-APJL_0223	APJL_1228-APJL_1229
APJL_0169-APJL_0170	APJL_0157-APJL_0158	APJL_0226-APJL_0227	APJL_1230-APJL_1231
APJL_0170-APJL_0171	APJL_0160-APJL_0161	APJL_0227-APJL_0228	APJL_1239-APJL_1240
APJL_0171-APJL_0172	APJL_0162-APJL_0163	APJL_0229-APJL_0230	APJL_1262-APJL_1263
APJL_0172-APJL_0173	APJL_0164-APJL_0165	APJL_0230-APJL_0231	APJL_1275-APJL_1276
APJL_0177-APJL_0178	APJL_0172-APJL_0173	APJL_0231-APJL_0232	APJL_1281-APJL_1282
APJL_0179-APJL_0180	APJL_0185-APJL_0186	APJL_0236-APJL_0237	APJL_T027-APJL_T028
APJL_0180-APJL_0181	APJL_0186-APJL_0187	APJL_0237-APJL_0238	APJL_T028-APJL_T029
APJL_0186-APJL_0187	APJL_0187-APJL_0188	APJL_0241-APJL_0242	APJL_T029-APJL_T030
APJL_0190-APJL_0191	APJL_0192-APJL_0193	APJL_0247-APJL_0248	APJL_1286-APJL_1287
APJL_0192-APJL_0193	APJL_0193-APJL_0194	APJL_0248-APJL_0249	APJL_1299-APJL_1300
APJL_0193-APJL_0194	APJL_0202-APJL_0203	APJL_0266-APJL_0267	APJL_1313-APJL_1314
APJL_0197-APJL_0198	APJL_0203-APJL_0204	APJL_0267-APJL_0268	APJL_1322-APJL_1323
APJL_0198-APJL_0199	APJL_0204-APJL_0205	APJL_0268-APJL_0269	APJL_1324-APJL_1325
APJL_0199-APJL_0200	APJL_0207-APJL_0208	APJL_0269-APJL_0270	APJL_T035-APJL_T036
APJL_0200-APJL_0201	APJL_0214-APJL_0215	APJL_0270-APJL_0271	APJL_T036-APJL_T037
APJL_0202-APJL_0203	APJL_0216-APJL_0217	APJL_0271-APJL_0272	APJL_T037-APJL_T038
APJL_0203-APJL_0204	APJL_0217-APJL_0218	APJL_0272-APJL_0273	APJL_T038-APJL_T039
APJL_0204-APJL_0205	APJL_0218-APJL_0219	APJL_0273-APJL_0274	APJL_1363-APJL_1364
APJL_0207-APJL_0208	APJL_0221-APJL_0222	APJL_0278-APJL_0279	APJL_1372-APJL_1373
APJL_0209-APJL_0210	APJL_0222-APJL_0223	APJL_0283-APJL_0284	APJL_T041-APJL_T042
APJL_0210-APJL_0211	APJL_0223-APJL_0224	APJL_0290-APJL_0291	APJL_1386-APJL_1387
APJL_0214-APJL_0215	APJL_0224-APJL_0225	APJL_0291-APJL_0292	APJL_1390-APJL_1391
APJL_0216-APJL_0217	APJL_0225-APJL_0226	APJL_0302-APJL_0303	APJL_T045-APJL_T046
APJL_0217-APJL_0218	APJL_0226-APJL_0227	APJL_0303-APJL_0304	APJL_1395-APJL_1396
APJL_0218-APJL_0219	APJL_0227-APJL_0228	APJL_0304-APJL_0305	APJL_1412-APJL_1413
APJL_0221-APJL_0222	APJL_0229-APJL_0230	APJL_0305-APJL_0306	APJL_1424-APJL_1425
APJL_0222-APJL_0223	APJL_0230-APJL_0231	APJL_0308-APJL_0309	APJL_1426-APJL_1427
APJL_0226-APJL_0227	APJL_0231-APJL_0232	APJL_0309-APJL_0310	APJL_1428-APJL_1429
APJL_0227-APJL_0228	APJL_0236-APJL_0237	APJL_0310-APJL_0311	APJL_1429-APJL_1430
APJL_0229-APJL_0230	APJL_0237-APJL_0238	APJL_0332-APJL_0333	APJL_1460-APJL_1461
APJL_0230-APJL_0231	APJL_0241-APJL_0242	APJL_0340-APJL_0341	APJL_1475-APJL_1476
APJL_0231-APJL_0232	APJL_0240-APJL_T006	APJL_0343-APJL_0344	APJL_1477-APJL_1478
APJL_0233-APJL_0234	APJL_0243-APJL_0244	APJL_0344-APJL_0345	APJL_1485-APJL_1486
APJL_0236-APJL_0237	APJL_0247-APJL_0248	APJL_0350-APJL_0351	APJL_1498-APJL_1499
APJL_0237-APJL_0238	APJL_0248-APJL_0249	APJL_0351-APJL_0352	APJL_1499-APJL_1500
APJL_0241-APJL_0242	APJL_0266-APJL_0267	APJL_0352-APJL_0353	APJL_1502-APJL_1503
APJL_0245-APJL_0246	APJL_0267-APJL_0268	APJL_0353-APJL_0354	APJL_1503-APJL_1504
APJL_0247-APJL_0248	APJL_0268-APJL_0269	APJL_0359-APJL_0360	APJL_1520-APJL_1521
APJL_0248-APJL_0249	APJL_0269-APJL_0270	APJL_0360-APJL_0361	APJL_1528-APJL_1529
APJL_0266-APJL_0267	APJL_0270-APJL_0271	APJL_0362-APJL_0363	APJL_1529-APJL_1530
APJL_0267-APJL_0268	APJL_0271-APJL_0272	APJL_0363-APJL_0364	APJL_1535-APJL_1536
APJL_0268-APJL_0269	APJL_0272-APJL_0273	APJL_0367-APJL_0368	APJL_T050-APJL_T051
APJL_0269-APJL_0270	APJL_0273-APJL_0274	APJL_0371-APJL_0372	APJL_T051-APJL_T052
APJL_0270-APJL_0271	APJL_0275-APJL_0276	APJL_0389-APJL_0390	APJL_1543-APJL_1544
APJL_0271-APJL_0272	APJL_0276-APJL_0277	APJL_0392-APJL_0393	APJL_1551-APJL_1552
APJL_0272-APJL_0273	APJL_0277-APJL_0278	APJL_0398-APJL_0399	APJL_1552-APJL_1553
APJL_0273-APJL_0274	APJL_0278-APJL_0279	APJL_0399-APJL_0340	APJL_1566-APJL_1567
APJL_0278-APJL_0279	APJL_0283-APJL_0284	APJL_0402-APJL_0403	APJL_R059-APJL_T060
APJL_0283-APJL_0284	APJL_0290-APJL_0291	APJL_0403-APJL_0404	APJL_T060-APJL_T061
APJL_0290-APJL_0291	APJL_0291-APJL_0292	APJL_0404-APJL_0405	APJL_T061-APJL_T062
APJL_0291-APJL_0292	APJL_0293-APJL_0295	APJL_0407-APJL_0408	APJL_1601-APJL_1602
APJL_0297-APJL_0298	APJL_0302-APJL_0303	APJL_0415-APJL_0416	APJL_1619-APJL_1620
APJL_0298-APJL_0299	APJL_0303-APJL_0304	APJL_0417-APJL_0418	APJL_1620-APJL_1621
APJL_0300-APJL_0301	APJL_0304-APJL_0305	APJL_0418-APJL_0419	APJL_1624-APJL_1625
APJL_0302-APJL_0303	APJL_0305-APJL_0306	APJL_0422-APJL_0423	APJL_1628-APJL_1629
APJL_0303-APJL_0304	APJL_0308-APJL_0309	APJL_0423-APJL_0424	APJL_1644-APJL_1645
APJL_0304-APJL_0305	APJL_0309-APJL_0310	APJL_0432-APJL_0433	APJL_1647-APJL_1648
APJL_0305-APJL_0306	APJL_0310-APJL_0311	APJL_0433-APJL_0434	APJL_1648-APJL_1649
APJL_0308-APJL_0309	APJL_0324-APJL_0326	APJL_0435-APJL_0436	APJL_1650-APJL_1651
APJL_0309-APJL_0310	APJL_0326-APJL_T012	APJL_0436-APJL_0437	APJL_1664-APJL_1665
APJL_0310-APJL_0311	APJL_0332-APJL_0333	APJL_0437-APJL_0438	APJL_1665-APJL_1666
APJL_0312-APJL_0313	APJL_0333-APJL_0334	APJL_0439-APJL_0440	APJL_1667-APJL_1668
APJL_0313-APJL_0314	APJL_0336-APJL_0337	APJL_0440-APJL_0441	APJL_1669-APJL_1670
APJL_0314-APJL_0315	APJL_0340-APJL_0341	APJL_0441-APJL_0442	APJL_1670-APJL_1672
APJL_0315-APJL_0316	APJL_0341-APJL_0342	APJL_0449-APJL_0450	APJL_1684-APJL_1685
APJL_0316-APJL_0317	APJL_0343-APJL_0344	APJL_0455-APJL_0456	APJL_1692-APJL_1693
APJL_0320-APJL_0321	APJL_0344-APJL_0345	APJL_0462-APJL_0463	APJL_1726-APJL_1727
APJL_0332-APJL_0333	APJL_0349-APJL_0350	APJL_0463-APJL_0464	APJL_1733-APJL_1734
APJL_0338-APJL_0339	APJL_0350-APJL_0351	APJL_0464-APJL_0465	APJL_1734-APJL_1735
APJL_0340-APJL_0341	APJL_0351-APJL_0352	APJL_0472-APJL_0473	APJL_1750-APJL_1751
APJL_0343-APJL_0344	APJL_0352-APJL_0353	APJL_0481-APJL_0482	APJL_1752-APJL_1753
APJL_0344-APJL_0345	APJL_0353-APJL_0354	APJL_0484-APJL_0485	APJL_1753-APJL_1754
APJL_0350-APJL_0351	APJL_0359-APJL_0360	APJL_0488-APJL_0489	APJL_1754-APJL_1755
APJL_0351-APJL_0352	APJL_0360-APJL_0361	APJL_0489-APJL_0490	APJL_1760-APJL_1761
APJL_0352-APJL_0353	APJL_0362-APJL_0363	APJL_0490-APJL_0491	APJL_T070-APJL_T071
APJL_0353-APJL_0354	APJL_0363-APJL_0364	APJL_0491-APJL_0492	APJL_T071-APJL_T072
APJL_0356-APJL_0357	APJL_0364-APJL_0365	APJL_0496-APJL_0497	APJL_1814-APJL_1815
APJL_0357-APJL_0358	APJL_0365-APJL_0366	APJL_0500-APJL_0501	APJL_1815-APJL_1816
APJL_0359-APJL_0360	APJL_0367-APJL_0368	APJL_0501-APJL_0502	APJL_1831-APJL_1832
APJL_0360-APJL_0361	APJL_0371-APJL_0372	APJL_0503-APJL_0504	APJL_1839-APJL_1840
APJL_0362-APJL_0363	APJL_0373-APJL_0374	APJL_0504-APJL_0505	APJL_1842-APJL_1843
APJL_0363-APJL_0364	APJL_0381-APJL_0382	APJL_0506-APJL_0507	APJL_1846-APJL_1847
APJL_0365-APJL_0366	APJL_0389-APJL_0390	APJL_0512-APJL_0513	APJL_T074-APJL_T075
APJL_0367-APJL_0368	APJL_0392-APJL_0393	APJL_0534-APJL_0535	APJL_T075-APJL_1855
APJL_0371-APJL_0372	APJL_0398-APJL_0399	APJL_0535-APJL_0536	APJL_1855-APJL_1856
APJL_0387-APJL_0388	APJL_0399-APJL_0340	APJL_0536-APJL_0537	APJL_1863-APJL_1864
APJL_0389-APJL_0390	APJL_0402-APJL_0403	APJL_0537-APJL_0538	APJL_1879-APJL_1880
APJL_0392-APJL_0393	APJL_0403-APJL_0404	APJL_0559-APJL_0560	APJL_1937-APJL_1938
APJL_0398-APJL_0399	APJL_0404-APJL_0405	APJL_0565-APJL_0566	APJL_1976-APJL_1977
APJL_0399-APJL_0340	APJL_0407-APJL_0408	APJL_0567-APJL_0568	APJL_1977-APJL_1978
APJL_0402-APJL_0403	APJL_0412-APJL_0413	APJL_0569-APJL_0570	APJL_1984-APJL_1985
APJL_0403-APJL_0404	APJL_0415-APJL_0416	APJL_0572-APJL_0573	APJL_2008-APJL_2009
APJL_0404-APJL_0405	APJL_0417-APJL_0418	APJL_0573-APJL_0574	APJL_2014-APJL_2015
APJL_0407-APJL_0408	APJL_0418-APJL_0419	APJL_0574-APJL_0575	APJL_2019-APJL_2020
APJL_0408-APJL_0409	APJL_0422-APJL_0423	APJL_0576-APJL_0577	APJL_2020-APJL_2021
APJL_0415-APJL_0416	APJL_0423-APJL_0424	APJL_0578-APJL_0579	APJL_2034-APJL_2035
APJL_0417-APJL_0418	APJL_0431-APJL_0432	APJL_0579-APJL_0580	APJL_2039-APJL_2040
APJL_0418-APJL_0419	APJL_0432-APJL_0433	APJL_0582-APJL_0583	APJL_2040-APJL_2041
APJL_0420-APJL_0421	APJL_0433-APJL_0434	APJL_0585-APJL_0586	APJL_2066-APJL_2067
APJL_0422-APJL_0423	APJL_0435-APJL_0436	APJL_0588-APJL_0589	APJL_2071-APJL_2072
APJL_0423-APJL_0424	APJL_0436-APJL_0437	APJL_0594-APJL_0595	APJL_2072-APJL_2073
APJL_0432-APJL_0433	APJL_0437-APJL_0438	APJL_0596-APJL_0597	APJL_2077-APJL_2078
APJL_0433-APJL_0434	APJL_0439-APJL_0440	APJL_0597-APJL_0598	APJL_2094-APJL_2095
APJL_0435-APJL_0436	APJL_0440-APJL_0441	APJL_0598-APJL_0599
APJL_0436-APJL_0437	APJL_0441-APJL_0442	APJL_0602-APJL_0603
APJL_0437-APJL_0438	APJL_0449-APJL_0450	APJL_0603-APJL_0604
APJL_0439-APJL_0440	APJL_0455-APJL_0456	APJL_0604-APJL_0605
APJL_0440-APJL_0441	APJL_0456-APJL_T013	APJL_0606-APJL_0607
APJL_0441-APJL_0442	APJL_0462-APJL_0463	APJL_0607-APJL_0608
APJL_0449-APJL_0450	APJL_0463-APJL_0464	APJL_0609-APJL_0610
APJL_0455-APJL_0456	APJL_0464-APJL_0465	APJL_0611-APJL_0612
APJL_0462-APJL_0463	APJL_0472-APJL_0473	APJL_0612-APJL_0613
APJL_0463-APJL_0464	APJL_0481-APJL_0482	APJL_0615-APJL_0616
APJL_0464-APJL_0465	APJL_0484-APJL_0485	APJL_0622-APJL_0623
APJL_0472-APJL_0473	APJL_0487-APJL_0488	APJL_0623-APJL_0624
APJL_0478-APJL_0479	APJL_0488-APJL_0489	APJL_0628-APJL_0629
APJL_0481-APJL_0482	APJL_0489-APJL_0490	APJL_0629-APJL_0630
APJL_0484-APJL_0485	APJL_0490-APJL_0491	APJL_0631-APJL_0632
APJL_0488-APJL_0489	APJL_0491-APJL_0492	APJL_0632-APJL_0633
APJL_0489-APJL_0490	APJL_0496-APJL_0497	APJL_0635-APJL_0636
APJL_0490-APJL_0491	APJL_0500-APJL_0501	APJL_0641-APJL_0642
APJL_0491-APJL_0492	APJL_0501-APJL_0502	APJL_0642-APJL_0643
APJL_0494-APJL_0495	APJL_0503-APJL_0504	APJL_0647-APJL_0648
APJL_0496-APJL_0497	APJL_0504-APJL_0505	APJL_0649-APJL_0650
APJL_0498-APJL_0499	APJL_0506-APJL_0507	APJL_0650-APJL_0651
APJL_0500-APJL_0501	APJL_0512-APJL_0513	APJL_0654-APJL_0655
APJL_0501-APJL_0502	APJL_0534-APJL_0535	APJL_0655-APJL_0656
APJL_0503-APJL_0504	APJL_0535-APJL_0536	APJL_0656-APJL_0657
APJL_0504-APJL_0505	APJL_0536-APJL_0537	APJL_0663-APJL_0664
APJL_0506-APJL_0507	APJL_0537-APJL_0538	APJL_0664-APJL_0665
APJL_0507-APJL_0508	APJL_0552-APJL_0553	APJL_0666-APJL_0667
APJL_0508-APJL_0509	APJL_0559-APJL_0560	APJL_0667-APJL_0668
APJL_0509-APJL_0510	APJL_0562-APJL_0563	APJL_0674-APJL_0675
APJL_0512-APJL_0513	APJL_0565-APJL_0566	APJL_0678-APJL_0679
APJL_0522-APJL_0523	APJL_0567-APJL_0568	APJL_0679-APJL_0680
APJL_0526-APJL_0527	APJL_0568-APJL_0579	APJL_0681-APJL_0682
APJL_0527-APJL_0528	APJL_0569-APJL_0570	APJL_0682-APJL_0683
APJL_0528-APJL_0529	APJL_0572-APJL_0573	APJL_0688-APJL_0689
APJL_0534-APJL_0535	APJL_0573-APJL_0574	APJL_0689-APJL_0690
APJL_0535-APJL_0536	APJL_0574-APJL_0575	APJL_0690-APJL_0691
APJL_0536-APJL_0537	APJL_0576-APJL_0577	APJL_0691-APJL_0692
APJL_0537-APJL_0538	APJL_0578-APJL_0579	APJL_0692-APJL_0693
APJL_0539-APJL_0540	APJL_0579-APJL_0580	APJL_0697-APJL_0698
APJL_0540-APJL_0541	APJL_0582-APJL_0583	APJL_0705-APJL_0706
APJL_0541-APJL_0542	APJL_0585-APJL_0586	APJL_0711-APJL_0712
APJL_0542-APJL_0543	APJL_0586-APJL_0587	APJL_0712-APJL_0713
APJL_0543-APJL_0544	APJL_0588-APJL_0589	APJL_0715-APJL_0716
APJL_0544-APJL_0545	APJL_0590-APJL_0591	APJL_0716-APJL_0717
APJL_0545-APJL_0546	APJL_0594-APJL_0595	APJL_0718-APJL_0719
APJL_0547-APJL_0548	APJL_0596-APJL_0597	APJL_0719-APJL_0720
APJL_0548-APJL_0549	APJL_0597-APJL_0598	APJL_0721-APJL_0722
APJL_0550-APJL_0551	APJL_0598-APJL_0599	APJL_0729-APJL_0730
APJL_0559-APJL_0560	APJL_0602-APJL_0603	APJL_0732-APJL_0733
APJL_0565-APJL_0566	APJL_0603-APJL_0604	APJL_0734-APJL_0735
APJL_0567-APJL_0568	APJL_0604-APJL_0605	APJL_0735-APJL_0736
APJL_0569-APJL_0570	APJL_0606-APJL_0607	APJL_0738-APJL_0739
APJL_0572-APJL_0573	APJL_0607-APJL_0608	APJL_0739-APJL_0740
APJL_0573-APJL_0574	APJL_0608-APJL_0609	APJL_0741-APJL_0742
APJL_0574-APJL_0575	APJL_0609-APJL_0610	APJL_0742-APJL_0743
APJL_0576-APJL_0577	APJL_0611-APJL_0612	APJL_0749-APJL_0750
APJL_0578-APJL_0579	APJL_0612-APJL_0613	APJL_0750-APJL_0751
APJL_0579-APJL_0580	APJL_0615-APJL_0616	APJL_0751-APJL_0752
APJL_0582-APJL_0583	APJL_0620-APJL_0621	APJL_0752-APJL_0753
APJL_0585-APJL_0586	APJL_0622-APJL_0623	APJL_0754-APJL_0755
APJL_0588-APJL_0589	APJL_0623-APJL_0624	APJL_0757-APJL_0758
APJL_0594-APJL_0595	APJL_0625-APJL_0626	APJL_0760-APJL_0761
APJL_0596-APJL_0597	APJL_0628-APJL_0629	APJL_0761-APJL_0762
APJL_0597-APJL_0598	APJL_0629-APJL_0630	APJL_0765-APJL_0766
APJL_0598-APJL_0599	APJL_0631-APJL_0632	APJL_0766-APJL_0767
APJL_0602-APJL_0603	APJL_0632-APJL_0633	APJL_0774-APJL_0775
APJL_0603-APJL_0604	APJL_0635-APJL_0636	APJL_0775-APJL_0776
APJL_0604-APJL_0605	APJL_0641-APJL_0642	APJL_0777-APJL_0778
APJL_0606-APJL_0607	APJL_0642-APJL_0643	APJL_0778-APJL_0779
APJL_0607-APJL_0608	APJL_0643-APJL_0644	APJL_0779-APJL_0780
APJL_0609-APJL_0610	APJL_0647-APJL_0648	APJL_0782-APJL_0783
APJL_0611-APJL_0612	APJL_0649-APJL_0650	APJL_0806-APJL_0807
APJL_0612-APJL_0613	APJL_0650-APJL_0651	APJL_0807-APJL_0808
APJL_0615-APJL_0616	APJL_0651-APJL_0652	APJL_0810-APJL_0811
APJL_0622-APJL_0623	APJL_0654-APJL_0655	APJL_0812-APJL_0813
APJL_0623-APJL_0624	APJL_0655-APJL_0656	APJL_0826-APJL_0827
APJL_0626-APJL_0627	APJL_0656-APJL_0657	APJL_0829-APJL_0830
APJL_0628-APJL_0629	APJL_0663-APJL_0664	APJL_0830-APJL_0831
APJL_0629-APJL_0630	APJL_0664-APJL_0665	APJL_0831-APJL_0832
APJL_0631-APJL_0632	APJL_0666-APJL_0667	APJL_0842-APJL_0843
APJL_0632-APJL_0633	APJL_0667-APJL_0668	APJL_0842-APJL_0843
APJL_0635-APJL_0636	APJL_0674-APJL_0675	APJL_0845-APJL_0846
APJL_0641-APJL_0642	APJL_0677-APJL_0678	APJL_0849-APJL_0850
APJL_0642-APJL_0643	APJL_0678-APJL_0679	APJL_0854-APJL_0855
APJL_0647-APJL_0648	APJL_0679-APJL_0680	APJL_0855-APJL_0856
APJL_0649-APJL_0650	APJL_0680-APJL_0681	APJL_0871-APJL_0872
APJL_0650-APJL_0651	APJL_0681-APJL_0682	APJL_0872-APJL_0873
APJL_0654-APJL_0655	APJL_0682-APJL_0683	APJL_0873-APJL_0874
APJL_0655-APJL_0656	APJL_0688-APJL_0689	APJL_0874-APJL_0875
APJL_0656-APJL_0657	APJL_0689-APJL_0690	APJL_0878-APJL_0879
APJL_0659-APJL_0660	APJL_0690-APJL_0691	APJL_0882-APJL_0883
APJL_0663-APJL_0664	APJL_0691-APJL_0692	APJL_0896-APJL_0897
APJL_0664-APJL_0665	APJL_0692-APJL_0693	APJL_0897-APJL_0898
APJL_0666-APJL_0667	APJL_0697-APJL_0698	APJL_0899-APJL_0900
APJL_0667-APJL_0668	APJL_0705-APJL_0706	APJL_0902-APJL_0903
APJL_0674-APJL_0675	APJL_0711-APJL_0712	APJL_0904-APJL_0905
APJL_0678-APJL_0679	APJL_0712-APJL_0713	APJL_0905-APJL_0906
APJL_0679-APJL_0680	APJL_0715-APJL_0716	APJL_0906-APJL_0907
APJL_0681-APJL_0682	APJL_0716-APJL_0717	APJL_0921-APJL_0922
APJL_0682-APJL_0683	APJL_0718-APJL_0719	APJL_0922-APJL_0923
APJL_0689-APJL_0690	APJL_0719-APJL_0720	APJL_0923-APJL_0924
APJL_0690-APJL_0691	APJL_0721-APJL_0722	APJL_0926-APJL_0927
APJL_0691-APJL_0692	APJL_0722-APJL_0723	APJL_0928-APJL_0929
APJL_0692-APJL_0693	APJL_0723-APJL_0724	APJL_0936-APJL_0937
APJL_0697-APJL_0698	APJL_0729-APJL_0730	APJL_0937-APJL_0938
APJL_0705-APJL_0706	APJL_0732-APJL_0733	APJL_0938-APJL_0939
APJL_0711-APJL_0712	APJL_0734-APJL_0735	APJL_0941-APJL_0942
APJL_0712-APJL_0713	APJL_0735-APJL_0736	APJL_0947-APJL_0948
APJL_0715-APJL_0716	APJL_0738-APJL_0739	APJL_0948-APJL_0949
APJL_0716-APJL_0717	APJL_0739-APJL_0740	APJL_0949-APJL_0950
APJL_0718-APJL_0719	APJL_0740-APJL_0741	APJL_0950-APJL_0951
APJL_0719-APJL_0720	APJL_0741-APJL_0742	APJL_0951-APJL_0952
APJL_0721-APJL_0722	APJL_0742-APJL_0743	APJL_0960-APJL_0961
APJL_0729-APJL_0730	APJL_0743-APJL_0744	APJL_0965-APJL_0966
APJL_0732-APJL_0733	APJL_0749-APJL_0750	APJL_0967-APJL_0968
APJL_0734-APJL_0735	APJL_0750-APJL_0751	APJL_0981-APJL_0982
APJL_0735-APJL_0736	APJL_0751-APJL_0752	APJL_0982-APJL_0983
APJL_0738-APJL_0739	APJL_0752-APJL_0753	APJL_0983-APJL_0984
APJL_0739-APJL_0740	APJL_0754-APJL_0755	APJL_0988-APJL_0989
APJL_0741-APJL_0742	APJL_0755-APJL_0756	APJL_0989-APJL_0990
APJL_0742-APJL_0743	APJL_0757-APJL_0758	APJL_0990-APJL_0991
APJL_0749-APJL_0750	APJL_0760-APJL_0761	APJL_0991-APJL_0992
APJL_0750-APJL_0751	APJL_0761-APJL_0762	APJL_0993-APJL_0994
APJL_0751-APJL_0752	APJL_0765-APJL_0766	APJL_0994-APJL_0995
APJL_0752-APJL_0753	APJL_0766-APJL_0767	APJL_0996-APJL_0997
APJL_0754-APJL_0755	APJL_0774-APJL_0775	APJL_0998-APJL_0999
APJL_0757-APJL_0758	APJL_0775-APJL_0776	APJL_0999-APJL_1000
APJL_0760-APJL_0761	APJL_0777-APJL_0778	APJL_1006-APJL_1007
APJL_0761-APJL_0762	APJL_0778-APJL_0779	APJL_1011-APJL_1012
APJL_0765-APJL_0766	APJL_0779-APJL_0780	APJL_1012-APJL_1013
APJL_0766-APJL_0767	APJL_0782-APJL_0783	APJL_1013-APJL_1014
APJL_0774-APJL_0775	APJL_0806-APJL_0807	APJL_1018-APJL_1019
APJL_0775-APJL_0776	APJL_0807-APJL_0808	APJL_1019-APJL_1020
APJL_0777-APJL_0778	APJL_0810-APJL_0811	APJL_1025-APJL_1026
APJL_0778-APJL_0779	APJL_0812-APJL_0813	APJL_1026-APJL_1027
APJL_0779-APJL_0780	APJL_0826-APJL_0827	APJL_1027-APJL_1028
APJL_0782-APJL_0783	APJL_0829-APJL_0830	APJL_1032-APJL_1033
APJL_0789-APJL_0790	APJL_0830-APJL_0831	APJL_1043-APJL_1044
APJL_0790-APJL_0791	APJL_0831-APJL_0832	APJL_1044-APJL_1045
APJL_0799-APJL_0800	APJL_0834-APJL_0835	APJL_1045-APJL_1046
APJL_0800-APJL_0801	APJL_0838-APJL_0839	APJL_1046-APJL_1047
APJL_0801-APJL_0802	APJL_0842-APJL_0843	APJL_1047-APJL_1048
APJL_0802-APJL_0803	APJL_0842-APJL_0843	APJL_1054-APJL_1055
APJL_0806-APJL_0807	APJL_0845-APJL_0846	APJL_1067-APJL_1068
APJL_0807-APJL_0808	APJL_0849-APJL_0850	APJL_1068-APJL_1069
APJL_0810-APJL_0811	APJL_0853-APJL_0854	APJL_1069-APJL_1070
APJL_0812-APJL_0813	APJL_0854-APJL_0855	APJL_1071-APJL_1072
APJL_0826-APJL_0827	APJL_0855-APJL_0856	APJL_1082-APJL_1083
APJL_0829-APJL_0830	APJL_0871-APJL_0872	APJL_1083-APJL_1084
APJL_0830-APJL_0831	APJL_0872-APJL_0873	APJL_1085-APJL_1086
APJL_0831-APJL_0832	APJL_0873-APJL_0874	APJL_1092-APJL_1093
APJL_0833-APJL_0834	APJL_0874-APJL_0875	APJL_1099-APJL_1100
APJL_0835-APJL_0836	APJL_0877-APJL_0878	APJL_1100-APJL_1101
APJL_0836-APJL_0837	APJL_0878-APJL_0879	APJL_1127-APJL_1128
APJL_0837-APJL_0838	APJL_0879-APJL_0880	APJL_1130-APJL_1131
APJL_0842-APJL_0843	APJL_0881-APJL_0882	APJL_1132-APJL_1133
APJL_0845-APJL_0846	APJL_0882-APJL_0883	APJL_1133-APJL_1134
APJL_0846-APJL_0847	APJL_0885-APJL_0886	APJL_1136-APJL_1137
APJL_0847-APJL_0848	APJL_0896-APJL_0897	APJL_1137-APJL_1138
APJL_0849-APJL_0850	APJL_0897-APJL_0898	APJL_1138-APJL_1139
APJL_0854-APJL_0855	APJL_0899-APJL_0900	APJL_1143-APJL_1144
APJL_0855-APJL_0856	APJL_0902-APJL_0903	APJL_1150-APJL_1151
APJL_0859-APJL_0860	APJL_0904-APJL_0905	APJL_1151-APJL_1152
APJL_0860-APJL_0861	APJL_0905-APJL_0906	APJL_1152-APJL_1153
APJL_0861-APJL_0862	APJL_0906-APJL_0907	APJL_1153-APJL_1154
APJL_0862-APJL_0863	APJL_0921-APJL_0922	APJL_1154-APJL_1155
APJL_0871-APJL_0872	APJL_0922-APJL_0923	APJL_1158-APJL_1159
APJL_0872-APJL_0873	APJL_0923-APJL_0924	APJL_1159-APJL_1160
APJL_0873-APJL_0874	APJL_0926-APJL_0927	APJL_1160-APJL_1161
APJL_0874-APJL_0875	APJL_0928-APJL_0929	APJL_1161-APJL_1162
APJL_0878-APJL_0879	APJL_0934-APJL_0935	APJL_1162-APJL_1163
APJL_0882-APJL_0883	APJL_0935-APJL_0936	APJL_1164-APJL_1165
APJL_0887-APJL_0888	APJL_0936-APJL_0937	APJL_1166-APJL_1167
APJL_0888-APJL_0889	APJL_0937-APJL_0938	APJL_1170-APJL_1171
APJL_0889-APJL_0890	APJL_0938-APJL_0939	APJL_1179-APJL_1180
APJL_0890-APJL_0891	APJL_0940-APJL_0941	APJL_1189-APJL_1190
APJL_0891-APJL_0892	APJL_0941-APJL_0942	APJL_1190-APJL_1191
APJL_0896-APJL_0897	APJL_0947-APJL_0948	APJL_1191-APJL_1192
APJL_0897-APJL_0898	APJL_0948-APJL_0949	APJL_1195-APJL_1196
APJL_0899-APJL_0900	APJL_0949-APJL_0950	APJL_1197-APJL_1198
APJL_0902-APJL_0903	APJL_0950-APJL_0951	APJL_1198-APJL_1199
APJL_0904-APJL_0905	APJL_0951-APJL_0952	APJL_1217-APJL_1218
APJL_0905-APJL_0906	APJL_0960-APJL_0961	APJL_1223-APJL_1224
APJL_0906-APJL_0907	APJL_0965-APJL_0966	APJL_1227-APJL_1228
APJL_0914-APJL_0915	APJL_0966-APJL_0967	APJL_1229-APJL_1230
APJL_0917-APJL_0918	APJL_0967-APJL_0968	APJL_1231-APJL_1232
APJL_0921-APJL_0922	APJL_0981-APJL_0982	APJL_1232-APJL_1233
APJL_0922-APJL_0923	APJL_0982-APJL_0983	APJL_1235-APJL_1236
APJL_0923-APJL_0924	APJL_0983-APJL_0984	APJL_1237-APJL_1238
APJL_0926-APJL_0927	APJL_0988-APJL_0989	APJL_1241-APJL_1242
APJL_0928-APJL_0929	APJL_0989-APJL_0990	APJL_1242-APJL_1243
APJL_0933-APJL_0934	APJL_0990-APJL_0991	APJL_1261-APJL_1262
APJL_0936-APJL_0937	APJL_0991-APJL_0992	APJL_1269-APJL_1270
APJL_0937-APJL_0938	APJL_0993-APJL_0994	APJL_1274-APJL_1275
APJL_0938-APJL_0939	APJL_0994-APJL_0995	APJL_1277-APJL_1278
APJL_0941-APJL_0942	APJL_0996-APJL_0997	APJL_1280-APJL_1281
APJL_0943-APJL_0944	APJL_0998-APJL_0999	APJL_1287-APJL_1288
APJL_0947-APJL_0948	APJL_0999-APJL_1000	APJL_1291-APJL_1292
APJL_0948-APJL_0949	APJL_1006-APJL_1007	APJL_1294-APJL_1295
APJL_0949-APJL_0950	APJL_1011-APJL_1012	APJL_1300-APJL_1301
APJL_0950-APJL_0951	APJL_1012-APJL_1013	APJL_1301-APJL_1302
APJL_0951-APJL_0952	APJL_1013-APJL_1014	APJL_1302-APJL_1303
APJL_0960-APJL_0961	APJL_1018-APJL_1019	APJL_1303-APJL_1304
APJL_0963-APJL_0964	APJL_1019-APJL_1020	APJL_1304-APJL_1305
APJL_0965-APJL_0966	APJL_1025-APJL_1026	APJL_1307-APJL_1308
APJL_0967-APJL_0968	APJL_1026-APJL_1027	APJL_1314-APJL_1315
APJL_0969-APJL_0970	APJL_1027-APJL_1028	APJL_1315-APJL_1316
APJL_0973-APJL_0974	APJL_1032-APJL_1033	APJL_1323-APJL_1324
APJL_0976-APJL_0977	APJL_1033-APJL_1034	APJL_1325-APJL_1326
APJL_0978-APJL_0979	APJL_1043-APJL_1044	APJL_1231-APJL_1232
APJL_0979-APJL_0980	APJL_1044-APJL_1045	APJL_1234-APJL_1235
APJL_0981-APJL_0982	APJL_1045-APJL_1046	APJL_1237-APJL_1238
APJL_0982-APJL_0983	APJL_1046-APJL_1047	APJL_1341-APJL_1342
APJL_0983-APJL_0984	APJL_1047-APJL_1048	APJL_1342-APJL_1343
APJL_0988-APJL_0989	APJL_1054-APJL_1055	APJL_1344-APJL_1345
APJL_0989-APJL_0990	APJL_1067-APJL_1068	APJL_1345-APJL_1346
APJL_0990-APJL_0991	APJL_1068-APJL_1069	APJL_1346-APJL_1347
APJL_0991-APJL_0992	APJL_1069-APJL_1070	APJL_1349-APJL_1350
APJL_0993-APJL_0994	APJL_1071-APJL_1072	APJL_1350-APJL_1351
APJL_0994-APJL_0995	APJL_1082-APJL_1083	APJL_1351-APJL_1352
APJL_0996-APJL_0997	APJL_1083-APJL_1084	APJL_1352-APJL_1353
APJL_0998-APJL_0999	APJL_1085-APJL_1086	APJL_1353-APJL_1354
APJL_0999-APJL_1000	APJL_1092-APJL_1093	APJL_1354-APJL_1355
APJL_1006-APJL_1007	APJL_1099-APJL_1100	APJL_1362-APJL_1363
APJL_1011-APJL_1012	APJL_1100-APJL_1101	APJL_1365-APJL_1366
APJL_1012-APJL_1013	APJL_1106-APJL_1107	APJL_1366-APJL_1367
APJL_1013-APJL_1014	APJL_1127-APJL_1128	APJL_1369-APJL_1370
APJL_1018-APJL_1019	APJL_1130-APJL_1131	APJL_1370-APJL_1371
APJL_1019-APJL_1020	APJL_1132-APJL_1133	APJL_1371-APJL_1372
APJL_1025-APJL_1026	APJL_1133-APJL_1134	APJL_1375-APJL_1376
APJL_1026-APJL_1027	APJL_1136-APJL_1137	APJL_1377-APJL_1378
APJL_1027-APJL_1028	APJL_1137-APJL_1138	APJL_1380-APJL_1381
APJL_1030-APJL_1031	APJL_1138-APJL_1139	APJL_1381-APJL_1382
APJL_1032-APJL_1033	APJL_1139-APJL_1140	APJL_1382-APJL_1383
APJL_1036-APJL_1037	APJL_1143-APJL_1144	APJL_1385-APJL_1386
APJL_1037-APJL_1038	APJL_1150-APJL_1151	APJL_1387-APJL_1388
APJL_1039-APJL_1040	APJL_1151-APJL_1152	APJL_1388-APJL_1389
APJL_1040-APJL_1041	APJL_1152-APJL_1153	APJL_1389-APJL_1390
APJL_1043-APJL_1044	APJL_1153-APJL_1154	APJL_1393-APJL_1394
APJL_1044-APJL_1045	APJL_1154-APJL_1155	APJL_1394-APJL_1395
APJL_1045-APJL_1046	APJL_T023-APJL_T024	APJL_1398-APJL_1399
APJL_1046-APJL_1047	APJL_T024-APJL_T025	APJL_1400-APJL_1401
APJL_1047-APJL_1048	APJL_1158-APJL_1159	APJL_1401-APJL_1402
APJL_1050-APJL_1051	APJL_1159-APJL_1160	APJL_1402-APJL_1403
APJL_1054-APJL_1055	APJL_1160-APJL_1161	APJL_1403-APJL_1404
APJL_1057-APJL_1058	APJL_1161-APJL_1162	APJL_1404-APJL_1405
APJL_1061-APJL_1062	APJL_1162-APJL_1163	APJL_1410-APJL_1411
APJL_1062-APJL_1063	APJL_1164-APJL_1165	APJL_1411-APJL_1412
APJL_1063-APJL_1064	APJL_1166-APJL_1167	APJL_1413-APJL_1414
APJL_1065-APJL_1066	APJL_1167-APJL_1168	APJL_1414-APJL_1415
APJL_1067-APJL_1068	APJL_1170-APJL_1171	APJL_1417-APJL_1418
APJL_1068-APJL_1069	APJL_1179-APJL_1180	APJL_1425-APJL_1426
APJL_1069-APJL_1070	APJL_1189-APJL_1190	APJL_1427-APJL_1428
APJL_1071-APJL_1072	APJL_1190-APJL_1191	APJL_1435-APJL_1436
APJL_1074-APJL_1075	APJL_1191-APJL_1192	APJL_1448-APJL_1449
APJL_1076-APJL_1077	APJL_1195-APJL_1196	APJL_1450-APJL_1451
APJL_1077-APJL_1078	APJL_1196-APJL_1197	APJL_1451-APJL_1452
APJL_1078-APJL_1079	APJL_1197-APJL_1198	APJL_1457-APJL_1458
APJL_1079-APJL_1080	APJL_1198-APJL_1199	APJL_1458-APJL_1459
APJL_1082-APJL_1083	APJL_1217-APJL_1218	APJL_1459-APJL_1460
APJL_1083-APJL_1084	APJL_1223-APJL_1224	APJL_1461-APJL_1462
APJL_1085-APJL_1086	APJL_1227-APJL_1228	APJL_1462-APJL_1463
APJL_1092-APJL_1093	APJL_1228-APJL_1229	APJL_1466-APJL_1467
APJL_1099-APJL_1100	APJL_1229-APJL_1230	APJL_1476-APJL_1477
APJL_1100-APJL_1101	APJL_1230-APJL_1231	APJL_1486-APJL_1487
APJL_1104-APJL_1105	APJL_1231-APJL_1232	APJL_1492-APJL_1493
APJL_1111-APJL_1112	APJL_1232-APJL_1233	APJL_1493-APJL_1494
APJL_1114-APJL_1115	APJL_1235-APJL_1236	APJL_1504-APJL_1505
APJL_1118-APJL_1119	APJL_1237-APJL_1238	APJL_1505-APJL_1506
APJL_1121-APJL_1122	APJL_1239-APJL_1240	APJL_1512-APJL_1513
APJL_1123-APJL_1124	APJL_1241-APJL_1242	APJL_1516-APJL_1517
APJL_1127-APJL_1128	APJL_1242-APJL_1243	APJL_1522-APJL_1523
APJL_1130-APJL_1131	APJL_1261-APJL_1262	APJL_1525-APJL_1526
APJL_1132-APJL_1133	APJL_1262-APJL_1263	APJL_1527-APJL_1528
APJL_1133-APJL_1134	APJL_1269-APJL_1270	APJL_1530-APJL_1531
APJL_1136-APJL_1137	APJL_1274-APJL_1275	APJL_1534-APJL_1535
APJL_1137-APJL_1138	APJL_1275-APJL_1276	APJL_1536-APJL_1537
APJL_1138-APJL_1139	APJL_1277-APJL_1278	APJL_1540-APJL_1541
APJL_1142-APJL_1143	APJL_1280-APJL_1281	APJL_1541-APJL_1542
APJL_1143-APJL_1144	APJL_1281-APJL_1282	APJL_1542-APJL_1543
APJL_1144-APJL_1145	APJL_T027-APJL_T028	APJL_1544-APJL_1545
APJL_1145-APJL_1146	APJL_T028-APJL_T029	APJL_1545-APJL_1546
APJL_1150-APJL_1151	APJL_T029-APJL_T030	APJL_1546-APJL_1547
APJL_1151-APJL_1152	APJL_1286-APJL_1287	APJL_1553-APJL_1554
APJL_1152-APJL_1153	APJL_1287-APJL_1288	APJL_1554-APJL_1555
APJL_1153-APJL_1154	APJL_1291-APJL_1292	APJL_1555-APJL_1556
APJL_1154-APJL_1155	APJL_1294-APJL_1295	APJL_1562-APJL_1563
APJL_1156-APJL_1157	APJL_1299-APJL_1300	APJL_1565-APJL_1566
APJL_1158-APJL_1159	APJL_1300-APJL_1301	APJL_1576-APJL_1577
APJL_1159-APJL_1160	APJL_1301-APJL_1302	APJL_1577-APJL_1578
APJL_1160-APJL_1161	APJL_1302-APJL_1303	APJL_1578-APJL_1579
APJL_1161-APJL_1162	APJL_1303-APJL_1304	APJL_1579-APJL_1580
APJL_1162-APJL_1163	APJL_1304-APJL_1305	APJL_1580-APJL_1581
APJL_1164-APJL_1165	APJL_1307-APJL_1308	APJL_1581-APJL_1582
APJL_1166-APJL_1167	APJL_1313-APJL_1314	APJL_1584-APJL_1585
APJL_1170-APJL_1171	APJL_1314-APJL_1315	APJL_1587-APJL_1588
APJL_1179-APJL_1180	APJL_1315-APJL_1316	APJL_1588-APJL_1589
APJL_1183-APJL_1184	APJL_1322-APJL_1323	APJL_1589-APJL_1590
APJL_1184-APJL_1185	APJL_1323-APJL_1324	APJL_1594-APJL_1595
APJL_1185-APJL_1186	APJL_1324-APJL_1325	APJL_1597-APJL_1598
APJL_1189-APJL_1190	APJL_1325-APJL_1326	APJL_1599-APJL_1600
APJL_1190-APJL_1191	APJL_1231-APJL_1232	APJL_1600-APJL_1601
APJL_1191-APJL_1192	APJL_1234-APJL_1235	APJL_1602-APJL_1603
APJL_1195-APJL_1196	APJL_1237-APJL_1238	APJL_1603-APJL_1604
APJL_1197-APJL_1198	APJL_1341-APJL_1342	APJL_1615-APJL_1616
APJL_1198-APJL_1199	APJL_1342-APJL_1343	APJL_1616-APJL_1617
APJL_1204-APJL_1205	APJL_1344-APJL_1345	APJL_1617-APJL_1618
APJL_1211-APJL_1212	APJL_1345-APJL_1346	APJL_1622-APJL_1623
APJL_1215-APJL_1216	APJL_1346-APJL_1347	APJL_1623-APJL_1624
APJL_1217-APJL_1218	APJL_T035-APJL_T036	APJL_1626-APJL_1627
APJL_1219-APJL_1220	APJL_T036-APJL_T037	APJL_1627-APJL_1628
APJL_1223-APJL_1224	APJL_T037-APJL_T038	APJL_1629-APJL_1630
APJL_1225-APJL_1226	APJL_T038-APJL_T039	APJL_1631-APJL_1632
APJL_1227-APJL_1228	APJL_1349-APJL_1350	APJL_1632-APJL_1633
APJL_1229-APJL_1230	APJL_1350-APJL_1351	APJL_1633-APJL_1634
APJL_1231-APJL_1232	APJL_1351-APJL_1352	APJL_1643-APJL_1644
APJL_1232-APJL_1233	APJL_1352-APJL_1353	APJL_1645-APJL_1646
APJL_1235-APJL_1236	APJL_1353-APJL_1354	APJL_1646-APJL_1647
APJL_1237-APJL_1238	APJL_1354-APJL_1355	APJL_1649-APJL_1650
APJL_1241-APJL_1242	APJL_1362-APJL_1363	APJL_1651-APJL_1652
APJL_1242-APJL_1243	APJL_1363-APJL_1364	APJL_1652-APJL_1653
APJL_1246-APJL_1247	APJL_1365-APJL_1366	APJL_1653-APJL_1654
APJL_1247-APJL_1248	APJL_1366-APJL_1367	APJL_1661-APJL_1662
APJL_1249-APJL_1250	APJL_1369-APJL_1370	APJL_1662-APJL_1663
APJL_1250-APJL_1251	APJL_1370-APJL_1371	APJL_1666-APJL_1667
APJL_1251-APJL_1252	APJL_1371-APJL_1372	APJL_1668-APJL_1669
APJL_1253-APJL_1254	APJL_1372-APJL_1373	APJL_1670-APJL_1671
APJL_1255-APJL_1256	APJL_1375-APJL_1376	APJL_1674-APJL_1675
APJL_1258-APJL_1259	APJL_1377-APJL_1378	APJL_1675-APJL_1676
APJL_1261-APJL_1262	APJL_1380-APJL_1381	APJL_1676-APJL_1677
APJL_1266-APJL_1267	APJL_1381-APJL_1382	APJL_1678-APJL_1679
APJL_1267-APJL_1268	APJL_1382-APJL_1383	APJL_1679-APJL_1680
APJL_1269-APJL_1270	APJL_T041-APJL_T042	APJL_1680-APJL_1681
APJL_1270-APJL_1271	APJL_1385-APJL_1386	APJL_1681-APJL_1682
APJL_1274-APJL_1275	APJL_1386-APJL_1387	APJL_1682-APJL_1683
APJL_1277-APJL_1278	APJL_1387-APJL_1388	APJL_1683-APJL_1684
APJL_1280-APJL_1281	APJL_1388-APJL_1389	APJL_1685-APJL_1686
APJL_1284-APJL_1285	APJL_1389-APJL_1390	APJL_1687-APJL_1688
APJL_1287-APJL_1288	APJL_1390-APJL_1391	APJL_1691-APJL_1692
APJL_1289-APJL_1290	APJL_T045-APJL_T046	APJL_1693-APJL_1694
APJL_1290-APJL_1291	APJL_1393-APJL_1394	APJL_1694-APJL_1695
APJL_1291-APJL_1292	APJL_1394-APJL_1395	APJL_1705-APJL_1706
APJL_1294-APJL_1295	APJL_1395-APJL_1396	APJL_1706-APJL_1707
APJL_1296-APJL_1297	APJL_1398-APJL_1399	APJL_1707-APJL_1708
APJL_1300-APJL_1301	APJL_1400-APJL_1401	APJL_1708-APJL_1709
APJL_1301-APJL_1302	APJL_1401-APJL_1402	APJL_1723-APJL_1724
APJL_1302-APJL_1303	APJL_1402-APJL_1403	APJL_1724-APJL_1725
APJL_1303-APJL_1304	APJL_1403-APJL_1404	APJL_1725-APJL_1726
APJL_1304-APJL_1305	APJL_1404-APJL_1405	APJL_1727-APJL_1728
APJL_1307-APJL_1308	APJL_1410-APJL_1411	APJL_1735-APJL_1736
APJL_1314-APJL_1315	APJL_1411-APJL_1412	APJL_1747-APJL_1748
APJL_1315-APJL_1316	APJL_1412-APJL_1413	APJL_1749-APJL_1750
APJL_1323-APJL_1324	APJL_1413-APJL_1414	APJL_1751-APJL_1752
APJL_1325-APJL_1326	APJL_1414-APJL_1415	APJL_1775-APJL_1776
APJL_1231-APJL_1232	APJL_1417-APJL_1418	APJL_1776-APJL_1777
APJL_1234-APJL_1235	APJL_1424-APJL_1425	APJL_1784-APJL_1785
APJL_1237-APJL_1238	APJL_1425-APJL_1426	APJL_1786-APJL_1787
APJL_1341-APJL_1342	APJL_1426-APJL_1427	APJL_1787-APJL_1788
APJL_1342-APJL_1343	APJL_1427-APJL_1428	APJL_1788-APJL_1789
APJL_1344-APJL_1345	APJL_1428-APJL_1429	APJL_1789-APJL_1790
APJL_1345-APJL_1346	APJL_1429-APJL_1430	APJL_1790-APJL_1791
APJL_1346-APJL_1347	APJL_1435-APJL_1436	APJL_1794-APJL_1795
APJL_1349-APJL_1350	APJL_1448-APJL_1449	APJL_1795-APJL_1796
APJL_1350-APJL_1351	APJL_1450-APJL_1451	APJL_1796-APJL_1797
APJL_1351-APJL_1352	APJL_1451-APJL_1452	APJL_1797-APJL_1798
APJL_1352-APJL_1353	APJL_1457-APJL_1458	APJL_1798-APJL_1799
APJL_1353-APJL_1354	APJL_1458-APJL_1459	APJL_1799-APJL_1800
APJL_1354-APJL_1355	APJL_1459-APJL_1460	APJL_1800-APJL_1801
APJL_1362-APJL_1363	APJL_1460-APJL_1461	APJL_1801-APJL_1802
APJL_1365-APJL_1366	APJL_1461-APJL_1462	APJL_1802-APJL_1803
APJL_1366-APJL_1367	APJL_1462-APJL_1463	APJL_1805-APJL_1806
APJL_1369-APJL_1370	APJL_1466-APJL_1467	APJL_1806-APJL_1807
APJL_1370-APJL_1371	APJL_1475-APJL_1476	APJL_1807-APJL_1808
APJL_1371-APJL_1372	APJL_1476-APJL_1477	APJL_1808-APJL_1809
APJL_1375-APJL_1376	APJL_1477-APJL_1478	APJL_1809-APJL_1810
APJL_1377-APJL_1378	APJL_1485-APJL_1486	APJL_1810-APJL_1811
APJL_1380-APJL_1381	APJL_1486-APJL_1487	APJL_1811-APJL_1812
APJL_1381-APJL_1382	APJL_1492-APJL_1493	APJL_1812-APJL_1813
APJL_1382-APJL_1383	APJL_1493-APJL_1494	APJL_1813-APJL_1814
APJL_1385-APJL_1386	APJL_1498-APJL_1499	APJL_1822-APJL_1823
APJL_1387-APJL_1388	APJL_1499-APJL_1500	APJL_1823-APJL_1824
APJL_1388-APJL_1389	APJL_1502-APJL_1503	APJL_1824-APJL_1825
APJL_1389-APJL_1390	APJL_1503-APJL_1504	APJL_1827-APJL_1828
APJL_1393-APJL_1394	APJL_1504-APJL_1505	APJL_1828-APJL_1829
APJL_1394-APJL_1395	APJL_1505-APJL_1506	APJL_1829-APJL_1830
APJL_1398-APJL_1399	APJL_1512-APJL_1513	APJL_1830-APJL_1831
APJL_1400-APJL_1401	APJL_1516-APJL_1517	APJL_1833-APJL_1834
APJL_1401-APJL_1402	APJL_1520-APJL_1521	APJL_1834-APJL_1835
APJL_1402-APJL_1403	APJL_1522-APJL_1523	APJL_1836-APJL_1837
APJL_1403-APJL_1404	APJL_1525-APJL_1526	APJL_1838-APJL_1839
APJL_1404-APJL_1405	APJL_1527-APJL_1528	APJL_1840-APJL_1841
APJL_1408-APJL_1409	APJL_1528-APJL_1529	APJL_1843-APJL_1844
APJL_1410-APJL_1411	APJL_1529-APJL_1530	APJL_1844-APJL_1845
APJL_1411-APJL_1412	APJL_1530-APJL_1531	APJL_1845-APJL_1846
APJL_1413-APJL_1414	APJL_1534-APJL_1535	APJL_1849-APJL_1850
APJL_1414-APJL_1415	APJL_1535-APJL_1536	APJL_1852-APJL_1853
APJL_1417-APJL_1418	APJL_1536-APJL_1537	APJL_1853-APJL_1854
APJL_1425-APJL_1426	APJL_T050-APJL_T051	APJL_1864-APJL_1865
APJL_1427-APJL_1428	APJL_T051-APJL_T052	APJL_1874-APJL_1875
APJL_1433-APJL_1434	APJL_1540-APJL_1541	APJL_1878-APJL_1879
APJL_1434-APJL_1435	APJL_1541-APJL_1542	APJL_1881-APJL_1882
APJL_1435-APJL_1436	APJL_1542-APJL_1543	APJL_1883-APJL_1884
APJL_1436-APJL_1437	APJL_1543-APJL_1544	APJL_1884-APJL_1885
APJL_1448-APJL_1449	APJL_1544-APJL_1545	APJL_1885-APJL_1886
APJL_1450-APJL_1451	APJL_1545-APJL_1546	APJL_1887-APJL_1888
APJL_1451-APJL_1452	APJL_1546-APJL_1547	APJL_1888-APJL_1889
APJL_1457-APJL_1458	APJL_1551-APJL_1552	APJL_1889-APJL_1890
APJL_1458-APJL_1459	APJL_1552-APJL_1553	APJL_1892-APJL_1893
APJL_1459-APJL_1460	APJL_1553-APJL_1554	APJL_1895-APJL_1896
APJL_1461-APJL_1462	APJL_1554-APJL_1555	APJL_1899-APJL_1900
APJL_1462-APJL_1463	APJL_1555-APJL_1556	APJL_1900-APJL_1901
APJL_1465-APJL_1466	APJL_1562-APJL_1563	APJL_1904-APJL_1905
APJL_1466-APJL_1467	APJL_1565-APJL_1566	APJL_1910-APJL_1911
APJL_1476-APJL_1477	APJL_1566-APJL_1567	APJL_1915-APJL_1916
APJL_1480-APJL_1481	APJL_R059-APJL_T060	APJL_1916-APJL_1917
APJL_1482-APJL_1483	APJL_T060-APJL_T061	APJL_1917-APJL_1918
APJL_1486-APJL_1487	APJL_T061-APJL_T062	APJL_1920-APJL_1921
APJL_1487-APJL_1488	APJL_1576-APJL_1577	APJL_1924-APJL_1925
APJL_1488-APJL_1489	APJL_1577-APJL_1578	APJL_1926-APJL_1927
APJL_1489-APJL_1490	APJL_1578-APJL_1579	APJL_1938-APJL_1939
APJL_1490-APJL_1491	APJL_1579-APJL_1580	APJL_1939-APJL_1940
APJL_1491-APJL_1492	APJL_1580-APJL_1581	APJL_1949-APJL_1950
APJL_1492-APJL_1493	APJL_1581-APJL_1582	APJL_1959-APJL_1960
APJL_1493-APJL_1494	APJL_1584-APJL_1585	APJL_1960-APJL_1961
APJL_1496-APJL_1497	APJL_1587-APJL_1588	APJL_1965-APJL_1966
APJL_1504-APJL_1505	APJL_1588-APJL_1589	APJL_1968-APJL_1969
APJL_1505-APJL_1506	APJL_1589-APJL_1590	APJL_1969-APJL_1970
APJL_1512-APJL_1513	APJL_1594-APJL_1595	APJL_1970-APJL_1971
APJL_1516-APJL_1517	APJL_1597-APJL_1598	APJL_1973-APJL_1974
APJL_1522-APJL_1523	APJL_1599-APJL_1600	APJL_1974-APJL_1975
APJL_1525-APJL_1526	APJL_1600-APJL_1601	APJL_1975-APJL_1976
APJL_1527-APJL_1528	APJL_1601-APJL_1602	APJL_1980-APJL_1981
APJL_1530-APJL_1531	APJL_1602-APJL_1603	APJL_1981-APJL_1982
APJL_1534-APJL_1535	APJL_1603-APJL_1604	APJL_1985-APJL_1986
APJL_1536-APJL_1537	APJL_1615-APJL_1616	APJL_1989-APJL_1990
APJL_1540-APJL_1541	APJL_1616-APJL_1617	APJL_1990-APJL_1991
APJL_1541-APJL_1542	APJL_1617-APJL_1618	APJL_1991-APJL_1992
APJL_1542-APJL_1543	APJL_1619-APJL_1620	APJL_1992-APJL_1993
APJL_1544-APJL_1545	APJL_1620-APJL_1621	APJL_1996-APJL_1997
APJL_1545-APJL_1546	APJL_1622-APJL_1623	APJL_1997-APJL_1998
APJL_1546-APJL_1547	APJL_1623-APJL_1624	APJL_2007-APJL_2008
APJL_1548-APJL_1549	APJL_1624-APJL_1625	APJL_2013-APJL_2014
APJL_1550-APJL_1551	APJL_1626-APJL_1627	APJL_2015-APJL_2016
APJL_1553-APJL_1554	APJL_1627-APJL_1628	APJL_2018-APJL_2019
APJL_1554-APJL_1555	APJL_1628-APJL_1629	APJL_2025-APJL_2026
APJL_1555-APJL_1556	APJL_1629-APJL_1630	APJL_2030-APJL_2031
APJL_1560-APJL_1561	APJL_1631-APJL_1632	APJL_2031-APJL_2032
APJL_1562-APJL_1563	APJL_1632-APJL_1633	APJL_2033-APJL_2034
APJL_1565-APJL_1566	APJL_1633-APJL_1634	APJL_2035-APJL_2036
APJL_1569-APJL_1570	APJL_1643-APJL_1644	APJL_2038-APJL_2039
APJL_1571-APJL_1572	APJL_1644-APJL_1645	APJL_2041-APJL_2042
APJL_1572-APJL_1573	APJL_1645-APJL_1646	APJL_2042-APJL_2043
APJL_1574-APJL_1575	APJL_1646-APJL_1647	APJL_2047-APJL_2048
APJL_1576-APJL_1577	APJL_1647-APJL_1648	APJL_2048-APJL_2049
APJL_1577-APJL_1578	APJL_1648-APJL_1649	APJL_2049-APJL_2050
APJL_1578-APJL_1579	APJL_1649-APJL_1650	APJL_2056-APJL_2057
APJL_1579-APJL_1580	APJL_1650-APJL_1651	APJL_2057-APJL_2058
APJL_1580-APJL_1581	APJL_1651-APJL_1652	APJL_2058-APJL_2059
APJL_1581-APJL_1582	APJL_1652-APJL_1653	APJL_2063-APJL_2064
APJL_1584-APJL_1585	APJL_1653-APJL_1654	APJL_2064-APJL_2065
APJL_1587-APJL_1588	APJL_1661-APJL_1662	APJL_2065-APJL_2066
APJL_1588-APJL_1589	APJL_1662-APJL_1663	APJL_2069-APJL_2070
APJL_1589-APJL_1590	APJL_1664-APJL_1665	APJL_2070-APJL_2071
APJL_1594-APJL_1595	APJL_1665-APJL_1666	APJL_2074-APJL_2075
APJL_1597-APJL_1598	APJL_1666-APJL_1667	APJL_2075-APJL_2076
APJL_1599-APJL_1600	APJL_1667-APJL_1668	APJL_2076-APJL_2077
APJL_1600-APJL_1601	APJL_1668-APJL_1669	APJL_2082-APJL_2083
APJL_1602-APJL_1603	APJL_1669-APJL_1670	APJL_2083-APJL_2084
APJL_1603-APJL_1604	APJL_1670-APJL_1671	APJL_2084-APJL_2085
APJL_1604-APJL_1605	APJL_1670-APJL_1672	APJL_2087-APJL_2088
APJL_1608-APJL_1609	APJL_1674-APJL_1675	APJL_2088-APJL_2089
APJL_1609-APJL_1610	APJL_1675-APJL_1676	APJL_2090-APJL_2091
APJL_1611-APJL_1612	APJL_1676-APJL_1677	APJL_2091-APJL_2092
APJL_1612-APJL_1613	APJL_1678-APJL_1679	APJL_2092-APJL_2093
APJL_1615-APJL_1616	APJL_1679-APJL_1680	APJL_2093-APJL_2094
APJL_1616-APJL_1617	APJL_1680-APJL_1681
APJL_1617-APJL_1618	APJL_1681-APJL_1682
APJL_1622-APJL_1623	APJL_1682-APJL_1683
APJL_1623-APJL_1624	APJL_1683-APJL_1684
APJL_1626-APJL_1627	APJL_1684-APJL_1685
APJL_1627-APJL_1628	APJL_1685-APJL_1686
APJL_1629-APJL_1630	APJL_1687-APJL_1688
APJL_1631-APJL_1632	APJL_1691-APJL_1692
APJL_1632-APJL_1633	APJL_1692-APJL_1693
APJL_1633-APJL_1634	APJL_1693-APJL_1694
APJL_1636-APJL_1637	APJL_1694-APJL_1695
APJL_1643-APJL_1644	APJL_1705-APJL_1706
APJL_1645-APJL_1646	APJL_1706-APJL_1707
APJL_1646-APJL_1647	APJL_1707-APJL_1708
APJL_1649-APJL_1650	APJL_1708-APJL_1709
APJL_1651-APJL_1652	APJL_1723-APJL_1724
APJL_1652-APJL_1653	APJL_1724-APJL_1725
APJL_1653-APJL_1654	APJL_1725-APJL_1726
APJL_1654-APJL_1655	APJL_1726-APJL_1727
APJL_1655-APJL_1656	APJL_1727-APJL_1728
APJL_1656-APJL_1657	APJL_1733-APJL_1734
APJL_1661-APJL_1662	APJL_1734-APJL_1735
APJL_1662-APJL_1663	APJL_1735-APJL_1736
APJL_1666-APJL_1667	APJL_1747-APJL_1748
APJL_1668-APJL_1669	APJL_1749-APJL_1750
APJL_1670-APJL_1671	APJL_1750-APJL_1751
APJL_1674-APJL_1675	APJL_1751-APJL_1752
APJL_1675-APJL_1676	APJL_1752-APJL_1753
APJL_1676-APJL_1677	APJL_1753-APJL_1754
APJL_1678-APJL_1679	APJL_1754-APJL_1755
APJL_1679-APJL_1680	APJL_1760-APJL_1761
APJL_1680-APJL_1681	APJL_1775-APJL_1776
APJL_1681-APJL_1682	APJL_1776-APJL_1777
APJL_1682-APJL_1683	APJL_T070-APJL_T071
APJL_1683-APJL_1684	APJL_T071-APJL_T072
APJL_1685-APJL_1686	APJL_1784-APJL_1785
APJL_1687-APJL_1688	APJL_1786-APJL_1787
APJL_1691-APJL_1692	APJL_1787-APJL_1788
APJL_1693-APJL_1694	APJL_1788-APJL_1789
APJL_1694-APJL_1695	APJL_1789-APJL_1790
APJL_1700-APJL_1701	APJL_1790-APJL_1791
APJL_1701-APJL_1702	APJL_1794-APJL_1795
APJL_1702-APJL_1703	APJL_1795-APJL_1796
APJL_1703-APJL_1704	APJL_1796-APJL_1797
APJL_1705-APJL_1706	APJL_1797-APJL_1798
APJL_1706-APJL_1707	APJL_1798-APJL_1799
APJL_1707-APJL_1708	APJL_1799-APJL_1800
APJL_1708-APJL_1709	APJL_1800-APJL_1801
APJL_1716-APJL_1717	APJL_1801-APJL_1802
APJL_1718-APJL_1719	APJL_1802-APJL_1803
APJL_1719-APJL_1720	APJL_1805-APJL_1806
APJL_1723-APJL_1724	APJL_1806-APJL_1807
APJL_1724-APJL_1725	APJL_1807-APJL_1808
APJL_1725-APJL_1726	APJL_1808-APJL_1809
APJL_1727-APJL_1728	APJL_1809-APJL_1810
APJL_1730-APJL_1731	APJL_1810-APJL_1811
APJL_1731-APJL_1732	APJL_1811-APJL_1812
APJL_1735-APJL_1736	APJL_1812-APJL_1813
APJL_1747-APJL_1748	APJL_1813-APJL_1814
APJL_1749-APJL_1750	APJL_1814-APJL_1815
APJL_1751-APJL_1752	APJL_1815-APJL_1816
APJL_1756-APJL_1757	APJL_1822-APJL_1823
APJL_1758-APJL_1759	APJL_1823-APJL_1824
APJL_1762-APJL_1763	APJL_1824-APJL_1825
APJL_1764-APJL_1765	APJL_1827-APJL_1828
APJL_1766-APJL_1767	APJL_1828-APJL_1829
APJL_1772-APJL_1773	APJL_1829-APJL_1830
APJL_1775-APJL_1776	APJL_1830-APJL_1831
APJL_1776-APJL_1777	APJL_1831-APJL_1832
APJL_1780-APJL_1781	APJL_1833-APJL_1834
APJL_1784-APJL_1785	APJL_1834-APJL_1835
APJL_1786-APJL_1787	APJL_1836-APJL_1837
APJL_1787-APJL_1788	APJL_1838-APJL_1839
APJL_1788-APJL_1789	APJL_1839-APJL_1840
APJL_1789-APJL_1790	APJL_1840-APJL_1841
APJL_1790-APJL_1791	APJL_1842-APJL_1843
APJL_1794-APJL_1795	APJL_1843-APJL_1844
APJL_1795-APJL_1796	APJL_1844-APJL_1845
APJL_1796-APJL_1797	APJL_1845-APJL_1846
APJL_1797-APJL_1798	APJL_1846-APJL_1847
APJL_1798-APJL_1799	APJL_1849-APJL_1850
APJL_1799-APJL_1800	APJL_1852-APJL_1853
APJL_1800-APJL_1801	APJL_1853-APJL_1854
APJL_1801-APJL_1802	APJL_T074-APJL_T075
APJL_1802-APJL_1803	APJL_T075-APJL_1855
APJL_1805-APJL_1806	APJL_1855-APJL_1856
APJL_1806-APJL_1807	APJL_1863-APJL_1864
APJL_1807-APJL_1808	APJL_1864-APJL_1865
APJL_1808-APJL_1809	APJL_1874-APJL_1875
APJL_1809-APJL_1810	APJL_1878-APJL_1879
APJL_1810-APJL_1811	APJL_1879-APJL_1880
APJL_1811-APJL_1812	APJL_1881-APJL_1882
APJL_1812-APJL_1813	APJL_1883-APJL_1884
APJL_1813-APJL_1814	APJL_1884-APJL_1885
APJL_1817-APJL_1818	APJL_1885-APJL_1886
APJL_1818-APJL_1819	APJL_1887-APJL_1888
APJL_1819-APJL_1820	APJL_1888-APJL_1889
APJL_1820-APJL_1821	APJL_1889-APJL_1890
APJL_1822-APJL_1823	APJL_1892-APJL_1893
APJL_1823-APJL_1824	APJL_1895-APJL_1896
APJL_1824-APJL_1825	APJL_1899-APJL_1900
APJL_1827-APJL_1828	APJL_1900-APJL_1901
APJL_1828-APJL_1829	APJL_1904-APJL_1905
APJL_1829-APJL_1830	APJL_1910-APJL_1911
APJL_1830-APJL_1831	APJL_1915-APJL_1916
APJL_1833-APJL_1834	APJL_1916-APJL_1917
APJL_1834-APJL_1835	APJL_1917-APJL_1918
APJL_1836-APJL_1837	APJL_1920-APJL_1921
APJL_1838-APJL_1839	APJL_1924-APJL_1925
APJL_1840-APJL_1841	APJL_1926-APJL_1927
APJL_1843-APJL_1844	APJL_1937-APJL_1938
APJL_1844-APJL_1845	APJL_1938-APJL_1939
APJL_1845-APJL_1846	APJL_1939-APJL_1940
APJL_1849-APJL_1850	APJL_1949-APJL_1950
APJL_1852-APJL_1853	APJL_1959-APJL_1960
APJL_1853-APJL_1854	APJL_1960-APJL_1961
APJL_1857-APJL_1858	APJL_1965-APJL_1966
APJL_1859-APJL_1860	APJL_1968-APJL_1969
APJL_1864-APJL_1865	APJL_1969-APJL_1970
APJL_1868-APJL_1869	APJL_1970-APJL_1971
APJL_1870-APJL_1871	APJL_1973-APJL_1974
APJL_1874-APJL_1875	APJL_1974-APJL_1975
APJL_1878-APJL_1879	APJL_1975-APJL_1976
APJL_1881-APJL_1882	APJL_1976-APJL_1977
APJL_1883-APJL_1884	APJL_1977-APJL_1978
APJL_1884-APJL_1885	APJL_1980-APJL_1981
APJL_1885-APJL_1886	APJL_1981-APJL_1982
APJL_1887-APJL_1888	APJL_1984-APJL_1985
APJL_1888-APJL_1889	APJL_1985-APJL_1986
APJL_1889-APJL_1890	APJL_1989-APJL_1990
APJL_1892-APJL_1893	APJL_1990-APJL_1991
APJL_1895-APJL_1896	APJL_1991-APJL_1992
APJL_1899-APJL_1900	APJL_1992-APJL_1993
APJL_1900-APJL_1901	APJL_1996-APJL_1997
APJL_1904-APJL_1905	APJL_1997-APJL_1998
APJL_1905-APJL_1906	APJL_2007-APJL_2008
APJL_1910-APJL_1911	APJL_2008-APJL_2009
APJL_1915-APJL_1916	APJL_2013-APJL_2014
APJL_1916-APJL_1917	APJL_2014-APJL_2015
APJL_1917-APJL_1918	APJL_2015-APJL_2016
APJL_1920-APJL_1921	APJL_2018-APJL_2019
APJL_1924-APJL_1925	APJL_2019-APJL_2020
APJL_1926-APJL_1927	APJL_2020-APJL_2021
APJL_1928-APJL_1929	APJL_2025-APJL_2026
APJL_1929-APJL_1930	APJL_2030-APJL_2031
APJL_1930-APJL_1931	APJL_2031-APJL_2032
APJL_1938-APJL_1939	APJL_2033-APJL_2034
APJL_1939-APJL_1940	APJL_2034-APJL_2035
APJL_1949-APJL_1950	APJL_2035-APJL_2036
APJL_1950-APJL_1951	APJL_2038-APJL_2039
APJL_1952-APJL_1953	APJL_2039-APJL_2040
APJL_1956-APJL_1957	APJL_2040-APJL_2041
APJL_1957-APJL_1958	APJL_2041-APJL_2042
APJL_1959-APJL_1960	APJL_2042-APJL_2043
APJL_1960-APJL_1961	APJL_2047-APJL_2048
APJL_1962-APJL_1963	APJL_2048-APJL_2049
APJL_1963-APJL_1964	APJL_2049-APJL_2050
APJL_1965-APJL_1966	APJL_2056-APJL_2057
APJL_1968-APJL_1969	APJL_2057-APJL_2058
APJL_1969-APJL_1970	APJL_2058-APJL_2059
APJL_1970-APJL_1971	APJL_2063-APJL_2064
APJL_1973-APJL_1974	APJL_2064-APJL_2065
APJL_1974-APJL_1975	APJL_2065-APJL_2066
APJL_1975-APJL_1976	APJL_2066-APJL_2067
APJL_1980-APJL_1981	APJL_2069-APJL_2070
APJL_1981-APJL_1982	APJL_2070-APJL_2071
APJL_1985-APJL_1986	APJL_2071-APJL_2072
APJL_1988-APJL_1989	APJL_2072-APJL_2073
APJL_1989-APJL_1990	APJL_2074-APJL_2075
APJL_1990-APJL_1991	APJL_2075-APJL_2076
APJL_1991-APJL_1992	APJL_2076-APJL_2077
APJL_1992-APJL_1993	APJL_2077-APJL_2078
APJL_1996-APJL_1997	APJL_2082-APJL_2083
APJL_1997-APJL_1998	APJL_2083-APJL_2084
APJL_2007-APJL_2008	APJL_2084-APJL_2085
APJL_2013-APJL_2014	APJL_2087-APJL_2088
APJL_2015-APJL_2016	APJL_2088-APJL_2089
APJL_2018-APJL_2019	APJL_2090-APJL_2091
APJL_2025-APJL_2026	APJL_2091-APJL_2092
APJL_2030-APJL_2031	APJL_2092-APJL_2093
APJL_2031-APJL_2032	APJL_2093-APJL_2094
APJL_2033-APJL_2034	APJL_2094-APJL_2095
APJL_2035-APJL_2036
APJL_2038-APJL_2039
APJL_2041-APJL_2042
APJL_2042-APJL_2043
APJL_2047-APJL_2048
APJL_2048-APJL_2049
APJL_2049-APJL_2050
APJL_2053-APJL_2054
APJL_2056-APJL_2057
APJL_2057-APJL_2058
APJL_2058-APJL_2059
APJL_2063-APJL_2064
APJL_2064-APJL_2065
APJL_2065-APJL_2066
APJL_2069-APJL_2070
APJL_2070-APJL_2071
APJL_2074-APJL_2075
APJL_2075-APJL_2076
APJL_2076-APJL_2077
APJL_2082-APJL_2083
APJL_2083-APJL_2084
APJL_2084-APJL_2085
APJL_2087-APJL_2088
APJL_2088-APJL_2089
APJL_2090-APJL_2091
APJL_2091-APJL_2092
APJL_2092-APJL_2093
APJL_2093-APJL_2094
APJL_2096-APJL_2097
