# Supplementary material for: A Transcriptome Map of Actinobacillus pleuropneumoniae at Single-Nucleotide Resolution Using Deep RNA-Seq
Source: PLoS One. 2016 Mar 28;11(3):e0152363. doi: 10.1371/journal.pone.0152363 (PMC4809551; doi:10.1371/journal.pone.0152363)
Supplement: S3 Table — Operons identified by RNA-seq were compared with the operons predicted by DOOR database. The operons along with their ID and genes are listed. Operon type: A- operons common to both DOOR and RNA-Seq; B- operons based on RNA-seq data and not predicted by DOOR; C-operon having different compositions. (XLS) [file pone.0152363.s005.xls]

## Sheet: Sheet1
Operon predicted by DOOR program				Operon predicted by RNA-Seq				Operon type: A- operons common to both DOOR and RNA-Seq; B- operons based on RNA-seq data and not predicted by DOOR; C-operon having different compositions.
ID	Species	Size	Genes	OperonID	Size	Genes	Type
386413	Actinobacilluspleuropneumoniaeserovar 3 str. JL03: NC_010278	3	APJL_0001, APJL_0002, APJL_0003	APP-O1	3	APJL_0001, APJL_0002, APJL_0003	A
386414	Actinobacilluspleuropneumoniaeserovar 3 str. JL03: NC_010278	2	APJL_0006, APJL_0007	APP-O2	2	APJL_0006, APJL_0007	A
386415	Actinobacilluspleuropneumoniaeserovar 3 str. JL03: NC_010278	2	APJL_0008, APJL_0009	APP-O3	2	APJL_0008, APJL_0009	A
386416	Actinobacilluspleuropneumoniaeserovar 3 str. JL03: NC_010278	5	APJL_0010, APJL_0011, APJL_0012, APJL_0013, APJL_0014	APP-O4	9	APJL_0010,APJL_0011,APJL_0012,APJL_0013,APJL_0014,APJL_0015,APJL_0016,APJL_0017,APJL_0018	C
386417	Actinobacilluspleuropneumoniaeserovar 3 str. JL03: NC_010278	4	APJL_0015, APJL_0016, APJL_0017, APJL_0018	APP-O5	7	APJL_0019,APJL_0020,APJL_0021,APJL_0022,APJL_0023,APJL_0024,APJL_0025	C
386418	Actinobacilluspleuropneumoniaeserovar 3 str. JL03: NC_010278	3	APJL_0019, APJL_0020, APJL_0021	APP-O6	5	APJL_0032, APJL_0033,APJL_0034, APJL_0035,APJL_0036	C
386419	Actinobacilluspleuropneumoniaeserovar 3 str. JL03: NC_010278	5	APJL_0022, APJL_0023, APJL_0024, APJL_0025, APJL_0026	APP-O7	3	APJL_0037, APJL_0038, APJL_0039	A
386420	Actinobacilluspleuropneumoniaeserovar 3 str. JL03: NC_010278	3	APJL_0027, APJL_0028, APJL_0029	APP-O8	3	APJL_0044,APJL_0045,APJL_0046	C
386421	Actinobacilluspleuropneumoniaeserovar 3 str. JL03: NC_010278	2	APJL_0032, APJL_0033	APP-O9	2	APJL_0047, APJL_0048	A
386422	Actinobacilluspleuropneumoniaeserovar 3 str. JL03: NC_010278	2	APJL_0034, APJL_0035	APP-O10	2	APJL_0049, APJL_0050	A
386423	Actinobacilluspleuropneumoniaeserovar 3 str. JL03: NC_010278	3	APJL_0037, APJL_0038, APJL_0039	APP-O11	2	APJL_0056, APJL_0057	A
386424	Actinobacilluspleuropneumoniaeserovar 3 str. JL03: NC_010278	2	APJL_0045, APJL_0046	APP-O12	2	APJL_0058,APJL_0059	B
386425	Actinobacilluspleuropneumoniaeserovar 3 str. JL03: NC_010278	2	APJL_0047, APJL_0048	APP-O13	2	APJL_0060, APJL_0061	A
386426	Actinobacilluspleuropneumoniaeserovar 3 str. JL03: NC_010278	2	APJL_0049, APJL_0050	APP-O14	2	APJL_T002,APJL_T003	B
386427	Actinobacilluspleuropneumoniaeserovar 3 str. JL03: NC_010278	2	APJL_0056, APJL_0057	APP-O15	5	APJL_0064, APJL_0065, APJL_0066, APJL_0067, APJL_0068	A
386428	Actinobacilluspleuropneumoniaeserovar 3 str. JL03: NC_010278	2	APJL_0060, APJL_0061	APP-O16	3	APJL_0070,APJL_0071,APJL_0072	C
386429	Actinobacilluspleuropneumoniaeserovar 3 str. JL03: NC_010278	5	APJL_0064, APJL_0065, APJL_0066, APJL_0067, APJL_0068	APP-O17	3	APJL_0073, APJL_0074, APJL_0075	A
386430	Actinobacilluspleuropneumoniaeserovar 3 str. JL03: NC_010278	2	APJL_0070, APJL_0071	APP-O18	2	APJL_0077, APJL_0078	A
386431	Actinobacilluspleuropneumoniaeserovar 3 str. JL03: NC_010278	3	APJL_0073, APJL_0074, APJL_0075	APP-O19	3	APJL_0079, APJL_0080	A
386432	Actinobacilluspleuropneumoniaeserovar 3 str. JL03: NC_010278	2	APJL_0077, APJL_0078	APP-O20	3	APJL_0081, APJL_0082, APJL_0083	A
386433	Actinobacilluspleuropneumoniaeserovar 3 str. JL03: NC_010278	2	APJL_0079, APJL_0080	APP-O21	3	APJL_0084,APJL_0085,APJL_0086	C
386434	Actinobacilluspleuropneumoniaeserovar 3 str. JL03: NC_010278	3	APJL_0081, APJL_0082, APJL_0083	APP-O22	5	APJL_0087, APJL_0088, APJL_0089, APJL_0090, APJL_0091	A
386435	Actinobacilluspleuropneumoniaeserovar 3 str. JL03: NC_010278	2	APJL_0084, APJL_0085	APP-O23	7	APJL_0093,APJL_0094,APJL_0095,APJL_0096,APJL_0097,APJL_0098,APJL_0099	C
386436	Actinobacilluspleuropneumoniaeserovar 3 str. JL03: NC_010278	5	APJL_0087, APJL_0088, APJL_0089, APJL_0090, APJL_0091	APP-O24	4	APJL_0100, APJL_0101, APJL_0102, APJL_0103	A
386437	Actinobacilluspleuropneumoniaeserovar 3 str. JL03: NC_010278	2	APJL_0093, APJL_0094	APP-O25	2	APJL_0107,APJL_0108	B
386438	Actinobacilluspleuropneumoniaeserovar 3 str. JL03: NC_010278	2	APJL_0095, APJL_0096	APP-O26	2	APJL_0109, APJL_0110	A
386439	Actinobacilluspleuropneumoniaeserovar 3 str. JL03: NC_010278	2	APJL_0098, APJL_0099	APP-O27	4	APJL_0112,APJL_0113,APJL_0114,APJL_0115	B
386440	Actinobacilluspleuropneumoniaeserovar 3 str. JL03: NC_010278	4	APJL_0100, APJL_0101, APJL_0102, APJL_0103	APP-O28	3	APJL_0120,APJL_0121,APJL_0122	B
386441	Actinobacilluspleuropneumoniaeserovar 3 str. JL03: NC_010278	2	APJL_0109, APJL_0110	APP-O29	7	APJL_0125, APJL_0126, APJL_0127, APJL_0128, APJL_0129, APJL_0130, APJL_0131	A
386442	Actinobacilluspleuropneumoniaeserovar 3 str. JL03: NC_010278	2	APJL_0123, APJL_0124	APP-O30	2	APJL_0139, APJL_0140	A
386443	Actinobacilluspleuropneumoniaeserovar 3 str. JL03: NC_010278	7	APJL_0125, APJL_0126, APJL_0127, APJL_0128, APJL_0129, APJL_0130, APJL_0131	APP-O31	2	APJL_0142,APJL_0143, APJL_0144	A
386444	Actinobacilluspleuropneumoniaeserovar 3 str. JL03: NC_010278	4	APJL_0132, APJL_0133, APJL_0134, APJL_0135	APP-O32	6	APJL_0151, APJL_0152, APJL_0153, APJL_0154, APJL_0155, APJL_0156	A
386445	Actinobacilluspleuropneumoniaeserovar 3 str. JL03: NC_010278	2	APJL_0139, APJL_0140	APP-O33	2	APJL_0157, APJL_0158	A
386446	Actinobacilluspleuropneumoniaeserovar 3 str. JL03: NC_010278	3	APJL_0142, APJL_0143, APJL_0144	APP-O34	2	APJL_0160, APJL_0161	A
386447	Actinobacilluspleuropneumoniaeserovar 3 str. JL03: NC_010278	3	APJL_0145, APJL_0146, APJL_0147	APP-O35	2	APJL_0162, APJL_0163	A
386448	Actinobacilluspleuropneumoniaeserovar 3 str. JL03: NC_010278	2	APJL_0148, APJL_0149	APP-O36	2	APJL_0164, APJL_0165	A
386449	Actinobacilluspleuropneumoniaeserovar 3 str. JL03: NC_010278	6	APJL_0151, APJL_0152, APJL_0153, APJL_0154, APJL_0155, APJL_0156	APP-O37	8	APJL_0166, APJL_0167, APJL_0168, APJL_0169, APJL_0170, APJL_0171, APJL_0172, APJL_0173	A
386450	Actinobacilluspleuropneumoniaeserovar 3 str. JL03: NC_010278	2	APJL_0157, APJL_0158	APP-O38	4	APJL_0185,APJL_0186,APJL_0187,APJL_0188	C
386451	Actinobacilluspleuropneumoniaeserovar 3 str. JL03: NC_010278	2	APJL_0160, APJL_0161	APP-O39	3	APJL_0192, APJL_0193, APJL_0194	A
386452	Actinobacilluspleuropneumoniaeserovar 3 str. JL03: NC_010278	2	APJL_0162, APJL_0163	APP-O40	4	APJL_0202, APJL_0203, APJL_0204, APJL_0205	A
386453	Actinobacilluspleuropneumoniaeserovar 3 str. JL03: NC_010278	2	APJL_0164, APJL_0165	APP-O41	2	APJL_0207, APJL_0208	A
386454	Actinobacilluspleuropneumoniaeserovar 3 str. JL03: NC_010278	8	APJL_0166, APJL_0167, APJL_0168, APJL_0169, APJL_0170, APJL_0171, APJL_0172, APJL_0173	APP-O42	2	APJL_0214, APJL_0215	A
386455	Actinobacilluspleuropneumoniaeserovar 3 str. JL03: NC_010278	2	APJL_0177, APJL_0178	APP-O43	4	APJL_0216, APJL_0217, APJL_0218, APJL_0219	A
386456	Actinobacilluspleuropneumoniaeserovar 3 str. JL03: NC_010278	3	APJL_0179, APJL_0180, APJL_0181	APP-O44	8	APJL_0221,APJL_0222,APJL_0223,APJL_0224,APJL_0225,APJL_0226,APJL_0227, APJL_0228	C
386457	Actinobacilluspleuropneumoniaeserovar 3 str. JL03: NC_010278	2	APJL_0186, APJL_0187	APP-O45	4	APJL_0229, APJL_0230, APJL_0231, APJL_0232	A
386458	Actinobacilluspleuropneumoniaeserovar 3 str. JL03: NC_010278	2	APJL_0190, APJL_0191	APP-O46	3	APJL_0236, APJL_0237, APJL_0238	A
386459	Actinobacilluspleuropneumoniaeserovar 3 str. JL03: NC_010278	3	APJL_0192, APJL_0193, APJL_0194	APP-O47	2	APJL_0241, APJL_0242	A
386460	Actinobacilluspleuropneumoniaeserovar 3 str. JL03: NC_010278	5	APJL_0197, APJL_0198, APJL_0199, APJL_0200, APJL_0201	APP-O48	2	APJL_0240,APJL_T006	C
386461	Actinobacilluspleuropneumoniaeserovar 3 str. JL03: NC_010278	4	APJL_0202, APJL_0203, APJL_0204, APJL_0205	APP-O49	2	APJL_0243,APJL_0244	B
386462	Actinobacilluspleuropneumoniaeserovar 3 str. JL03: NC_010278	2	APJL_0207, APJL_0208	APP-O50	3	APJL_0247, APJL_0248, APJL_0249	A
386463	Actinobacilluspleuropneumoniaeserovar 3 str. JL03: NC_010278	3	APJL_0209, APJL_0210, APJL_0211	APP-O51	9	APJL_0266, APJL_0267, APJL_0268, APJL_0269, APJL_0270, APJL_0271, APJL_0272, APJL_0273, APJL_0274	A
386464	Actinobacilluspleuropneumoniaeserovar 3 str. JL03: NC_010278	2	APJL_0214, APJL_0215	APP-O52	4	APJL_0275,APJL_0276,APJL_0278,APJL_0279	C
386465	Actinobacilluspleuropneumoniaeserovar 3 str. JL03: NC_010278	4	APJL_0216, APJL_0217, APJL_0218, APJL_0219	APP-O53	2	APJL_0283, APJL_0284	A
386466	Actinobacilluspleuropneumoniaeserovar 3 str. JL03: NC_010278	3	APJL_0221, APJL_0222, APJL_0223	APP-O54	3	APJL_0290, APJL_0291, APJL_0292	A
386467	Actinobacilluspleuropneumoniaeserovar 3 str. JL03: NC_010278	3	APJL_0226, APJL_0227, APJL_0228	APP-O55	2	APJL_0293,APJL_0295	B
386468	Actinobacilluspleuropneumoniaeserovar 3 str. JL03: NC_010278	4	APJL_0229, APJL_0230, APJL_0231, APJL_0232	APP-O56	5	APJL_0302, APJL_0303, APJL_0304, APJL_0305, APJL_0306	A
386469	Actinobacilluspleuropneumoniaeserovar 3 str. JL03: NC_010278	2	APJL_0233, APJL_0234	APP-O57	4	APJL_0308, APJL_0309, APJL_0310, APJL_0311	A
386470	Actinobacilluspleuropneumoniaeserovar 3 str. JL03: NC_010278	3	APJL_0236, APJL_0237, APJL_0238	APP-O58	6	APJL_0312, APJL_0313, APJL_0314, APJL_0315, APJL_0316, APJL_0317	A
386471	Actinobacilluspleuropneumoniaeserovar 3 str. JL03: NC_010278	2	APJL_0241, APJL_0242	APP-O59	3	APJL_0324,APJL_0326,APJL_T012	B
386472	Actinobacilluspleuropneumoniaeserovar 3 str. JL03: NC_010278	2	APJL_0245, APJL_0246	APP-O60	3	APJL_0332,APJL_0333,APJL_0334	C
386473	Actinobacilluspleuropneumoniaeserovar 3 str. JL03: NC_010278	3	APJL_0247, APJL_0248, APJL_0249	APP-O61	2	APJL_0336,APJL_0337	B
386474	Actinobacilluspleuropneumoniaeserovar 3 str. JL03: NC_010278	9	APJL_0266, APJL_0267, APJL_0268, APJL_0269, APJL_0270, APJL_0271, APJL_0272, APJL_0273, APJL_0274	APP-O62	3	APJL_0340,APJL_0341,APJL_0342	C
386475	Actinobacilluspleuropneumoniaeserovar 3 str. JL03: NC_010278	2	APJL_0278, APJL_0279	APP-O63	3	APJL_0343, APJL_0344, APJL_0345	A
386476	Actinobacilluspleuropneumoniaeserovar 3 str. JL03: NC_010278	2	APJL_0283, APJL_0284	APP-O64	6	APJL_0349,APJL_0350,APJL_0351,APJL_0352,APJL_0353,APJL_0354	C
386477	Actinobacilluspleuropneumoniaeserovar 3 str. JL03: NC_010278	3	APJL_0290, APJL_0291, APJL_0292	APP-O65	3	APJL_0359, APJL_0360, APJL_0361	A
386478	Actinobacilluspleuropneumoniaeserovar 3 str. JL03: NC_010278	3	APJL_0297, APJL_0298, APJL_0299	APP-O66	5	APJL_0362,APJL_0363,APJL_0364,APJL_0365,APJL_0366	C
386479	Actinobacilluspleuropneumoniaeserovar 3 str. JL03: NC_010278	2	APJL_0300, APJL_0301	APP-O67	2	APJL_0367, APJL_0368	A
386480	Actinobacilluspleuropneumoniaeserovar 3 str. JL03: NC_010278	5	APJL_0302, APJL_0303, APJL_0304, APJL_0305, APJL_0306	APP-O68	2	APJL_0371, APJL_0372	A
386481	Actinobacilluspleuropneumoniaeserovar 3 str. JL03: NC_010278	4	APJL_0308, APJL_0309, APJL_0310, APJL_0311	APP-O69	2	APJL_0373,APJL_0374	B
386482	Actinobacilluspleuropneumoniaeserovar 3 str. JL03: NC_010278	6	APJL_0312, APJL_0313, APJL_0314, APJL_0315, APJL_0316, APJL_0317	APP-O70	2	APJL_0381,APJL_0382	B
386483	Actinobacilluspleuropneumoniaeserovar 3 str. JL03: NC_010278	2	APJL_0320, APJL_0321	APP-O71	2	APJL_0389, APJL_0390	A
386484	Actinobacilluspleuropneumoniaeserovar 3 str. JL03: NC_010278	2	APJL_0332, APJL_0333	APP-O72	2	APJL_0392, APJL_0393	A
386485	Actinobacilluspleuropneumoniaeserovar 3 str. JL03: NC_010278	2	APJL_0338, APJL_0339	APP-O73	3	APJL_0398, APJL_0399, APJL_0400	A
386486	Actinobacilluspleuropneumoniaeserovar 3 str. JL03: NC_010278	2	APJL_0340, APJL_0341	APP-O74	4	APJL_0402, APJL_0403, APJL_0404, APJL_0405	A
386487	Actinobacilluspleuropneumoniaeserovar 3 str. JL03: NC_010278	3	APJL_0343, APJL_0344, APJL_0345	APP-O75	2	APJL_0407, APJL_0408	C
386488	Actinobacilluspleuropneumoniaeserovar 3 str. JL03: NC_010278	5	APJL_0350, APJL_0351, APJL_0352, APJL_0353, APJL_0354	APP-O76	2	APJL_0412,APJL_0413	B
386489	Actinobacilluspleuropneumoniaeserovar 3 str. JL03: NC_010278	3	APJL_0356, APJL_0357, APJL_0358	APP-O77	2	APJL_0415, APJL_0416	A
386490	Actinobacilluspleuropneumoniaeserovar 3 str. JL03: NC_010278	3	APJL_0359, APJL_0360, APJL_0361	APP-O78	3	APJL_0417, APJL_0418, APJL_0419	A
386491	Actinobacilluspleuropneumoniaeserovar 3 str. JL03: NC_010278	3	APJL_0362, APJL_0363, APJL_0364	APP-O79	3	APJL_0422, APJL_0423, APJL_0424	A
386492	Actinobacilluspleuropneumoniaeserovar 3 str. JL03: NC_010278	2	APJL_0365, APJL_0366	APP-O80	4	APJL_0431,APJL_0432,APJL_0433,APJL_0434	C
386493	Actinobacilluspleuropneumoniaeserovar 3 str. JL03: NC_010278	2	APJL_0367, APJL_0368	APP-O81	4	APJL_0435, APJL_0436, APJL_0437, APJL_0438	A
386494	Actinobacilluspleuropneumoniaeserovar 3 str. JL03: NC_010278	2	APJL_0371, APJL_0372	APP-O82	4	APJL_0439, APJL_0440, APJL_0441, APJL_0442	A
386495	Actinobacilluspleuropneumoniaeserovar 3 str. JL03: NC_010278	2	APJL_0387, APJL_0388	APP-O83	2	APJL_0449, APJL_0450	A
386496	Actinobacilluspleuropneumoniaeserovar 3 str. JL03: NC_010278	2	APJL_0389, APJL_0390	APP-O84	3	APJL_0455,APJL_0456,APJL_T013	C
386497	Actinobacilluspleuropneumoniaeserovar 3 str. JL03: NC_010278	2	APJL_0392, APJL_0393	APP-O85	4	APJL_0462, APJL_0463, APJL_0464, APJL_0465	A
386498	Actinobacilluspleuropneumoniaeserovar 3 str. JL03: NC_010278	3	APJL_0398, APJL_0399, APJL_0400	APP-O86	2	APJL_0472, APJL_0473	A
386499	Actinobacilluspleuropneumoniaeserovar 3 str. JL03: NC_010278	4	APJL_0402, APJL_0403, APJL_0404, APJL_0405	APP-O87	2	APJL_0481, APJL_0482	A
386500	Actinobacilluspleuropneumoniaeserovar 3 str. JL03: NC_010278	3	APJL_0407, APJL_0408, APJL_0409	APP-O88	2	APJL_0484, APJL_0485	A
386501	Actinobacilluspleuropneumoniaeserovar 3 str. JL03: NC_010278	2	APJL_0415, APJL_0416	APP-O89	6	APJL_0487,APJL_0488, APJL_0489, APJL_0490, APJL_0491, APJL_0492	C
386502	Actinobacilluspleuropneumoniaeserovar 3 str. JL03: NC_010278	3	APJL_0417, APJL_0418, APJL_0419	APP-O90	2	APJL_0496, APJL_0497	A
386503	Actinobacilluspleuropneumoniaeserovar 3 str. JL03: NC_010278	2	APJL_0420, APJL_0421	APP-O91	3	APJL_0500, APJL_0501, APJL_0502	A
386504	Actinobacilluspleuropneumoniaeserovar 3 str. JL03: NC_010278	3	APJL_0422, APJL_0423, APJL_0424	APP-O92	3	APJL_0503, APJL_0504, APJL_0505	A
386505	Actinobacilluspleuropneumoniaeserovar 3 str. JL03: NC_010278	3	APJL_0432, APJL_0433, APJL_0434	APP-O93	5	APJL_0506, APJL_0507, APJL_0508, APJL_0509, APJL_0510	A
386506	Actinobacilluspleuropneumoniaeserovar 3 str. JL03: NC_010278	4	APJL_0435, APJL_0436, APJL_0437, APJL_0438	APP-O94	2	APJL_0512, APJL_0513	A
386507	Actinobacilluspleuropneumoniaeserovar 3 str. JL03: NC_010278	4	APJL_0439, APJL_0440, APJL_0441, APJL_0442	APP-O95	5	APJL_0534, APJL_0535, APJL_0536, APJL_0537, APJL_0538	A
386508	Actinobacilluspleuropneumoniaeserovar 3 str. JL03: NC_010278	2	APJL_0449, APJL_0450	APP-O96	2	APJL_0552,APJL_0553	B
386509	Actinobacilluspleuropneumoniaeserovar 3 str. JL03: NC_010278	2	APJL_0455, APJL_0456	APP-O97	2	APJL_0559, APJL_0560	A
386510	Actinobacilluspleuropneumoniaeserovar 3 str. JL03: NC_010278	4	APJL_0462, APJL_0463, APJL_0464, APJL_0465	APP-O98	2	APJL_0562,APJL_0563	B
386511	Actinobacilluspleuropneumoniaeserovar 3 str. JL03: NC_010278	2	APJL_0472, APJL_0473	APP-O99	2	APJL_0565, APJL_0566	A
386512	Actinobacilluspleuropneumoniaeserovar 3 str. JL03: NC_010278	2	APJL_0478, APJL_0479	APP-O100	4	APJL_0567,APJL_0568,APJL_0569,APJL_0570	C
386513	Actinobacilluspleuropneumoniaeserovar 3 str. JL03: NC_010278	2	APJL_0481, APJL_0482	APP-O101	4	APJL_0572, APJL_0573, APJL_0574, APJL_0575	A
386514	Actinobacilluspleuropneumoniaeserovar 3 str. JL03: NC_010278	2	APJL_0484, APJL_0485	APP-O102	2	APJL_0576, APJL_0577	A
386515	Actinobacilluspleuropneumoniaeserovar 3 str. JL03: NC_010278	5	APJL_0488, APJL_0489, APJL_0490, APJL_0491, APJL_0492	APP-O103	3	APJL_0578, APJL_0579, APJL_0580	A
386516	Actinobacilluspleuropneumoniaeserovar 3 str. JL03: NC_010278	2	APJL_0494, APJL_0495	APP-O104	2	APJL_0582, APJL_0583	A
386517	Actinobacilluspleuropneumoniaeserovar 3 str. JL03: NC_010278	2	APJL_0496, APJL_0497	APP-O105	3	APJL_0585,APJL_0586,APJL_0587	C
386518	Actinobacilluspleuropneumoniaeserovar 3 str. JL03: NC_010278	2	APJL_0498, APJL_0499	APP-O106	2	APJL_0588, APJL_0589	A
386519	Actinobacilluspleuropneumoniaeserovar 3 str. JL03: NC_010278	3	APJL_0500, APJL_0501, APJL_0502	APP-O107	2	APJL_0590,APJL_0591	C
386520	Actinobacilluspleuropneumoniaeserovar 3 str. JL03: NC_010278	3	APJL_0503, APJL_0504, APJL_0505	APP-O108	2	APJL_0594, APJL_0595	A
386521	Actinobacilluspleuropneumoniaeserovar 3 str. JL03: NC_010278	5	APJL_0506, APJL_0507, APJL_0508, APJL_0509, APJL_0510	APP-O109	4	APJL_0596, APJL_0597, APJL_0598, APJL_0599	A
386522	Actinobacilluspleuropneumoniaeserovar 3 str. JL03: NC_010278	2	APJL_0512, APJL_0513	APP-O110	4	APJL_0602, APJL_0603, APJL_0604, APJL_0605	A
386523	Actinobacilluspleuropneumoniaeserovar 3 str. JL03: NC_010278	2	APJL_0522, APJL_0523	APP-O111	5	APJL_0606, APJL_0607,APJL_0608,APJL_0609,APJL_0610	C
386524	Actinobacilluspleuropneumoniaeserovar 3 str. JL03: NC_010278	4	APJL_0526, APJL_0527, APJL_0528, APJL_0529	APP-O112	3	APJL_0611, APJL_0612, APJL_0613	A
386525	Actinobacilluspleuropneumoniaeserovar 3 str. JL03: NC_010278	5	APJL_0534, APJL_0535, APJL_0536, APJL_0537, APJL_0538	APP-O113	2	APJL_0615, APJL_0616	A
386526	Actinobacilluspleuropneumoniaeserovar 3 str. JL03: NC_010278	8	APJL_0539, APJL_0540, APJL_0541, APJL_0542, APJL_0543, APJL_0544, APJL_0545, APJL_0546	APP-O114	2	APJL_0620,APJL_0621	B
386527	Actinobacilluspleuropneumoniaeserovar 3 str. JL03: NC_010278	3	APJL_0547, APJL_0548, APJL_0549	APP-O115	3	APJL_0622, APJL_0623, APJL_0624	A
386528	Actinobacilluspleuropneumoniaeserovar 3 str. JL03: NC_010278	2	APJL_0550, APJL_0551	APP-O116	2	APJL_0625,APJL_0626	B
386529	Actinobacilluspleuropneumoniaeserovar 3 str. JL03: NC_010278	2	APJL_0559, APJL_0560	APP-O117	3	APJL_0628, APJL_0629, APJL_0630	A
386530	Actinobacilluspleuropneumoniaeserovar 3 str. JL03: NC_010278	2	APJL_0565, APJL_0566	APP-O118	3	APJL_0631, APJL_0632, APJL_0633	A
386531	Actinobacilluspleuropneumoniaeserovar 3 str. JL03: NC_010278	2	APJL_0567, APJL_0568	APP-O119	2	APJL_0635, APJL_0636	A
386532	Actinobacilluspleuropneumoniaeserovar 3 str. JL03: NC_010278	2	APJL_0569, APJL_0570	APP-O120	4	APJL_0641,APJL_0642,APJL_0643,APJL_0644	C
386533	Actinobacilluspleuropneumoniaeserovar 3 str. JL03: NC_010278	4	APJL_0572, APJL_0573, APJL_0574, APJL_0575	APP-O121	2	APJL_0647, APJL_0648	A
386534	Actinobacilluspleuropneumoniaeserovar 3 str. JL03: NC_010278	2	APJL_0576, APJL_0577	APP-O122	4	APJL_0649,APJL_0650,APJL_0651,APJL_0652	C
386535	Actinobacilluspleuropneumoniaeserovar 3 str. JL03: NC_010278	3	APJL_0578, APJL_0579, APJL_0580	APP-O123	4	APJL_0654, APJL_0655, APJL_0656, APJL_0657	A
386536	Actinobacilluspleuropneumoniaeserovar 3 str. JL03: NC_010278	2	APJL_0582, APJL_0583	APP-O124	3	APJL_0663, APJL_0664, APJL_0665	A
386537	Actinobacilluspleuropneumoniaeserovar 3 str. JL03: NC_010278	2	APJL_0585, APJL_0586	APP-O125	3	APJL_0666, APJL_0667, APJL_0668	A
386538	Actinobacilluspleuropneumoniaeserovar 3 str. JL03: NC_010278	2	APJL_0588, APJL_0589	APP-O126	2	APJL_0674, APJL_0675	A
386539	Actinobacilluspleuropneumoniaeserovar 3 str. JL03: NC_010278	2	APJL_0594, APJL_0595	APP-O127	8	APJL_0676,APJL_0677,APJL_0678,APJL_0679,APJL_0680,APJL_0681,APJL_0682, APJL_0683	C
386540	Actinobacilluspleuropneumoniaeserovar 3 str. JL03: NC_010278	4	APJL_0596, APJL_0597, APJL_0598, APJL_0599	APP-O128	6	APJL_0688,APJL_0689,APJL_0690, APJL_0691, APJL_0692, APJL_0693	C
386541	Actinobacilluspleuropneumoniaeserovar 3 str. JL03: NC_010278	4	APJL_0602, APJL_0603, APJL_0604, APJL_0605	APP-O129	2	APJL_0697, APJL_0698	A
386542	Actinobacilluspleuropneumoniaeserovar 3 str. JL03: NC_010278	3	APJL_0606, APJL_0607, APJL_0608	APP-O130	2	APJL_0705, APJL_0706	A
386543	Actinobacilluspleuropneumoniaeserovar 3 str. JL03: NC_010278	2	APJL_0609, APJL_0610	APP-O131	3	APJL_0711, APJL_0712, APJL_0713	A
386544	Actinobacilluspleuropneumoniaeserovar 3 str. JL03: NC_010278	3	APJL_0611, APJL_0612, APJL_0613	APP-O132	3	APJL_0715, APJL_0716, APJL_0717	A
386545	Actinobacilluspleuropneumoniaeserovar 3 str. JL03: NC_010278	2	APJL_0615, APJL_0616	APP-O133	3	APJL_0718, APJL_0719, APJL_0720	A
386546	Actinobacilluspleuropneumoniaeserovar 3 str. JL03: NC_010278	3	APJL_0622, APJL_0623, APJL_0624	APP-O134	4	APJL_0721,APJL_0722,APJL_0723,APJL_0724	C
386547	Actinobacilluspleuropneumoniaeserovar 3 str. JL03: NC_010278	2	APJL_0626, APJL_0627	APP-O135	2	APJL_0729, APJL_0730	A
386548	Actinobacilluspleuropneumoniaeserovar 3 str. JL03: NC_010278	3	APJL_0628, APJL_0629, APJL_0630	APP-O136	2	APJL_0732, APJL_0733	A
386549	Actinobacilluspleuropneumoniaeserovar 3 str. JL03: NC_010278	3	APJL_0631, APJL_0632, APJL_0633	APP-O137	4	APJL_0734, APJL_0735, APJL_0736	A
386550	Actinobacilluspleuropneumoniaeserovar 3 str. JL03: NC_010278	2	APJL_0635, APJL_0636	APP-O138	7	APJL_0738, APJL_0739, APJL_0740,APJL_0741,APJL_0742,APJL_0743,APJL_0744	C
386551	Actinobacilluspleuropneumoniaeserovar 3 str. JL03: NC_010278	3	APJL_0641, APJL_0642, APJL_0643	APP-O139	5	APJL_0749, APJL_0750, APJL_0751, APJL_0752, APJL_0753	A
386552	Actinobacilluspleuropneumoniaeserovar 3 str. JL03: NC_010278	2	APJL_0647, APJL_0648	APP-O140	3	APJL_0754,APJL_0755,APJL_0756	C
386553	Actinobacilluspleuropneumoniaeserovar 3 str. JL03: NC_010278	3	APJL_0649, APJL_0650, APJL_0651	APP-O141	2	APJL_0757, APJL_0758	A
386554	Actinobacilluspleuropneumoniaeserovar 3 str. JL03: NC_010278	4	APJL_0654, APJL_0655, APJL_0656, APJL_0657	APP-O142	3	APJL_0760, APJL_0761, APJL_0762	A
386555	Actinobacilluspleuropneumoniaeserovar 3 str. JL03: NC_010278	2	APJL_0659, APJL_0660	APP-O143	3	APJL_0765, APJL_0766, APJL_0767	A
386556	Actinobacilluspleuropneumoniaeserovar 3 str. JL03: NC_010278	3	APJL_0663, APJL_0664, APJL_0665	APP-O144	3	APJL_0774, APJL_0775, APJL_0776	A
386557	Actinobacilluspleuropneumoniaeserovar 3 str. JL03: NC_010278	3	APJL_0666, APJL_0667, APJL_0668	APP-O145	4	APJL_0777, APJL_0778, APJL_0779, APJL_0780	A
386558	Actinobacilluspleuropneumoniaeserovar 3 str. JL03: NC_010278	2	APJL_0674, APJL_0675	APP-O146	2	APJL_0782, APJL_0783	A
386559	Actinobacilluspleuropneumoniaeserovar 3 str. JL03: NC_010278	3	APJL_0678, APJL_0679, APJL_0680	APP-O147	5	APJL_0799, APJL_0800, APJL_0801, APJL_0802, APJL_0803	A
386560	Actinobacilluspleuropneumoniaeserovar 3 str. JL03: NC_010278	3	APJL_0681, APJL_0682, APJL_0683	APP-O148	3	APJL_0806, APJL_0807, APJL_0808	A
386561	Actinobacilluspleuropneumoniaeserovar 3 str. JL03: NC_010278	5	APJL_0689, APJL_0690, APJL_0691, APJL_0692, APJL_0693	APP-O149	2	APJL_0810, APJL_0811	A
386562	Actinobacilluspleuropneumoniaeserovar 3 str. JL03: NC_010278	2	APJL_0697, APJL_0698	APP-O150	2	APJL_0812, APJL_0813	A
386563	Actinobacilluspleuropneumoniaeserovar 3 str. JL03: NC_010278	2	APJL_0705, APJL_0706	APP-O151	2	APJL_0826, APJL_0827	A
386564	Actinobacilluspleuropneumoniaeserovar 3 str. JL03: NC_010278	3	APJL_0711, APJL_0712, APJL_0713	APP-O152	4	APJL_0829, APJL_0830, APJL_0831, APJL_0832	A
386565	Actinobacilluspleuropneumoniaeserovar 3 str. JL03: NC_010278	3	APJL_0715, APJL_0716, APJL_0717	APP-O153	2	APJL_0834,APJL_0835	B
386566	Actinobacilluspleuropneumoniaeserovar 3 str. JL03: NC_010278	3	APJL_0718, APJL_0719, APJL_0720	APP-O154	2	APJL_0838,APJL_0839	B
386567	Actinobacilluspleuropneumoniaeserovar 3 str. JL03: NC_010278	2	APJL_0721, APJL_0722	APP-O155	2	APJL_0842, APJL_0843	A
386568	Actinobacilluspleuropneumoniaeserovar 3 str. JL03: NC_010278	2	APJL_0729, APJL_0730	APP-O156	4	APJL_0845, APJL_0846, APJL_0847, APJL_0848	A
386569	Actinobacilluspleuropneumoniaeserovar 3 str. JL03: NC_010278	2	APJL_0732, APJL_0733	APP-O157	2	APJL_0849, APJL_0850	A
386570	Actinobacilluspleuropneumoniaeserovar 3 str. JL03: NC_010278	3	APJL_0734, APJL_0735, APJL_0736	APP-O158	4	APJL_0853,APJL_0854,APJL_0855, APJL_0856	C
386571	Actinobacilluspleuropneumoniaeserovar 3 str. JL03: NC_010278	3	APJL_0738, APJL_0739, APJL_0740	APP-O159	5	APJL_0871, APJL_0872, APJL_0873, APJL_0874, APJL_0875	A
386572	Actinobacilluspleuropneumoniaeserovar 3 str. JL03: NC_010278	3	APJL_0741, APJL_0742, APJL_0743	APP-O160	4	APJL_0877,APJL_0878, APJL_0879,APJL_0880	C
386573	Actinobacilluspleuropneumoniaeserovar 3 str. JL03: NC_010278	5	APJL_0749, APJL_0750, APJL_0751, APJL_0752, APJL_0753	APP-O161	3	APJL_0881,APJL_0882,APJL_0883	C
386574	Actinobacilluspleuropneumoniaeserovar 3 str. JL03: NC_010278	2	APJL_0754, APJL_0755	APP-O162	2	APJL_0885,APJL_0886	B
386575	Actinobacilluspleuropneumoniaeserovar 3 str. JL03: NC_010278	2	APJL_0757, APJL_0758	APP-O163	3	APJL_0896, APJL_0897, APJL_0898	A
386576	Actinobacilluspleuropneumoniaeserovar 3 str. JL03: NC_010278	3	APJL_0760, APJL_0761, APJL_0762	APP-O164	2	APJL_0899,APJL_0900	A
386577	Actinobacilluspleuropneumoniaeserovar 3 str. JL03: NC_010278	3	APJL_0765, APJL_0766, APJL_0767	APP-O165	2	APJL_0902, APJL_0903	A
386578	Actinobacilluspleuropneumoniaeserovar 3 str. JL03: NC_010278	3	APJL_0774, APJL_0775, APJL_0776	APP-O166	4	APJL_0904, APJL_0905, APJL_0906, APJL_0907	A
386579	Actinobacilluspleuropneumoniaeserovar 3 str. JL03: NC_010278	4	APJL_0777, APJL_0778, APJL_0779, APJL_0780	APP-O167	4	APJL_0921, APJL_0922, APJL_0923, APJL_0924	A
386580	Actinobacilluspleuropneumoniaeserovar 3 str. JL03: NC_010278	2	APJL_0782, APJL_0783	APP-O168	2	APJL_0926, APJL_0927	A
386581	Actinobacilluspleuropneumoniaeserovar 3 str. JL03: NC_010278	3	APJL_0789, APJL_0790, APJL_0791	APP-O169	2	APJL_0928, APJL_0929	A
386582	Actinobacilluspleuropneumoniaeserovar 3 str. JL03: NC_010278	5	APJL_0799, APJL_0800, APJL_0801, APJL_0802, APJL_0803	APP-O170	9	APJL_0934,APJL_0935,APJL_0936,APJL_0937,APJL_0938,APJL_0939,APJL_0940,APJL_0941,APJL_0942	C
386583	Actinobacilluspleuropneumoniaeserovar 3 str. JL03: NC_010278	3	APJL_0806, APJL_0807, APJL_0808	APP-O171	6	APJL_0947, APJL_0948, APJL_0949, APJL_0950, APJL_0951, APJL_0952	A
386584	Actinobacilluspleuropneumoniaeserovar 3 str. JL03: NC_010278	2	APJL_0810, APJL_0811	APP-O172	2	APJL_0960, APJL_0961	A
386585	Actinobacilluspleuropneumoniaeserovar 3 str. JL03: NC_010278	2	APJL_0812, APJL_0813	APP-O173	4	APJL_0965,APJL_0966,APJL_0967,APJL_0968	C
386586	Actinobacilluspleuropneumoniaeserovar 3 str. JL03: NC_010278	2	APJL_0826, APJL_0827	APP-O174	4	APJL_0981, APJL_0982, APJL_0983, APJL_0984	A
386587	Actinobacilluspleuropneumoniaeserovar 3 str. JL03: NC_010278	4	APJL_0829, APJL_0830, APJL_0831, APJL_0832	APP-O175	5	APJL_0988, APJL_0989, APJL_0990, APJL_0991, APJL_0992	A
386588	Actinobacilluspleuropneumoniaeserovar 3 str. JL03: NC_010278	2	APJL_0833, APJL_0834	APP-O176	3	APJL_0993, APJL_0994, APJL_0995	A
386589	Actinobacilluspleuropneumoniaeserovar 3 str. JL03: NC_010278	4	APJL_0835, APJL_0836, APJL_0837, APJL_0838	APP-O177	2	APJL_0996, APJL_0997	A
386590	Actinobacilluspleuropneumoniaeserovar 3 str. JL03: NC_010278	2	APJL_0842, APJL_0843	APP-O178	3	APJL_0998, APJL_0999, APJL_1000	A
386591	Actinobacilluspleuropneumoniaeserovar 3 str. JL03: NC_010278	4	APJL_0845, APJL_0846, APJL_0847, APJL_0848	APP-O179	2	APJL_1006, APJL_1007	A
386592	Actinobacilluspleuropneumoniaeserovar 3 str. JL03: NC_010278	2	APJL_0849, APJL_0850	APP-O180	4	APJL_1011, APJL_1012, APJL_1013, APJL_1014	A
386593	Actinobacilluspleuropneumoniaeserovar 3 str. JL03: NC_010278	3	APJL_0854, APJL_0855, APJL_0856	APP-O181	3	APJL_1018, APJL_1019, APJL_1020	A
386594	Actinobacilluspleuropneumoniaeserovar 3 str. JL03: NC_010278	5	APJL_0859, APJL_0860, APJL_0861, APJL_0862, APJL_0863	APP-O182	4	APJL_1025, APJL_1026, APJL_1027, APJL_1028	A
386595	Actinobacilluspleuropneumoniaeserovar 3 str. JL03: NC_010278	5	APJL_0871, APJL_0872, APJL_0873, APJL_0874, APJL_0875	APP-O183	3	APJL_1032,APJL_1033,APJL_1034	C
386596	Actinobacilluspleuropneumoniaeserovar 3 str. JL03: NC_010278	2	APJL_0878, APJL_0879	APP-O184	6	APJL_1043, APJL_1044, APJL_1045, APJL_1046, APJL_1047, APJL_1048	A
386597	Actinobacilluspleuropneumoniaeserovar 3 str. JL03: NC_010278	2	APJL_0882, APJL_0883	APP-O185	2	APJL_1054, APJL_1055	A
386598	Actinobacilluspleuropneumoniaeserovar 3 str. JL03: NC_010278	6	APJL_0887, APJL_0888, APJL_0889, APJL_0890, APJL_0891, APJL_0892	APP-O186	4	APJL_1067, APJL_1068, APJL_1069, APJL_1070	A
386599	Actinobacilluspleuropneumoniaeserovar 3 str. JL03: NC_010278	3	APJL_0896, APJL_0897, APJL_0898	APP-O187	2	APJL_1071, APJL_1072	A
386600	Actinobacilluspleuropneumoniaeserovar 3 str. JL03: NC_010278	2	APJL_0899, APJL_0900	APP-O188	3	APJL_1082, APJL_1083, APJL_1084	A
386601	Actinobacilluspleuropneumoniaeserovar 3 str. JL03: NC_010278	2	APJL_0902, APJL_0903	APP-O189	2	APJL_1085, APJL_1086	A
386602	Actinobacilluspleuropneumoniaeserovar 3 str. JL03: NC_010278	4	APJL_0904, APJL_0905, APJL_0906, APJL_0907	APP-O190	2	APJL_1092, APJL_1093	A
386603	Actinobacilluspleuropneumoniaeserovar 3 str. JL03: NC_010278	2	APJL_0914, APJL_0915	APP-O191	3	APJL_1099, APJL_1100, APJL_1101	A
386604	Actinobacilluspleuropneumoniaeserovar 3 str. JL03: NC_010278	2	APJL_0917, APJL_0918	APP-O192	2	APJL_1106,APJL_1107	B
386605	Actinobacilluspleuropneumoniaeserovar 3 str. JL03: NC_010278	4	APJL_0921, APJL_0922, APJL_0923, APJL_0924	APP-O193	2	APJL_1127, APJL_1128	A
386606	Actinobacilluspleuropneumoniaeserovar 3 str. JL03: NC_010278	2	APJL_0926, APJL_0927	APP-O194	2	APJL_1130, APJL_1131	A
386607	Actinobacilluspleuropneumoniaeserovar 3 str. JL03: NC_010278	2	APJL_0928, APJL_0929	APP-O195	3	APJL_1132,APJL_1133,APJL_1134	A
386608	Actinobacilluspleuropneumoniaeserovar 3 str. JL03: NC_010278	2	APJL_0933, APJL_0934	APP-O196	5	APJL_1136,APJL_1137,APJL_1138,APJL_1139,APJL_1140	C
386609	Actinobacilluspleuropneumoniaeserovar 3 str. JL03: NC_010278	4	APJL_0936, APJL_0937, APJL_0938, APJL_0939	APP-O197	2	APJL_1143, APJL_1144	C
386610	Actinobacilluspleuropneumoniaeserovar 3 str. JL03: NC_010278	2	APJL_0941, APJL_0942	APP-O198	6	APJL_1150, APJL_1151, APJL_1152, APJL_1153, APJL_1154, APJL_1155	A
386611	Actinobacilluspleuropneumoniaeserovar 3 str. JL03: NC_010278	2	APJL_0943, APJL_0944	APP-O199	3	APJL_T023,APJL_T024,APJL_T025	B
386612	Actinobacilluspleuropneumoniaeserovar 3 str. JL03: NC_010278	6	APJL_0947, APJL_0948, APJL_0949, APJL_0950, APJL_0951, APJL_0952	APP-O200	6	APJL_1158, APJL_1159, APJL_1160, APJL_1161, APJL_1162, APJL_1163	A
386613	Actinobacilluspleuropneumoniaeserovar 3 str. JL03: NC_010278	2	APJL_0960, APJL_0961	APP-O201	2	APJL_1164, APJL_1165	A
386614	Actinobacilluspleuropneumoniaeserovar 3 str. JL03: NC_010278	2	APJL_0963, APJL_0964	APP-O202	3	APJL_1166, APJL_1167,APJL_1168	C
386615	Actinobacilluspleuropneumoniaeserovar 3 str. JL03: NC_010278	2	APJL_0965, APJL_0966	APP-O203	2	APJL_1170, APJL_1171	A
386616	Actinobacilluspleuropneumoniaeserovar 3 str. JL03: NC_010278	2	APJL_0967, APJL_0968	APP-O204	2	APJL_1179, APJL_1180	A
386617	Actinobacilluspleuropneumoniaeserovar 3 str. JL03: NC_010278	2	APJL_0969, APJL_0970	APP-O205	4	APJL_1189, APJL_1190, APJL_1191, APJL_1192	A
386618	Actinobacilluspleuropneumoniaeserovar 3 str. JL03: NC_010278	2	APJL_0973, APJL_0974	APP-O206	5	APJL_1195,APJL_1196,APJL_1197,APJL_1198,APJL_1199	C
386619	Actinobacilluspleuropneumoniaeserovar 3 str. JL03: NC_010278	2	APJL_0976, APJL_0977	APP-O207	2	APJL_1217, APJL_1218	A
386620	Actinobacilluspleuropneumoniaeserovar 3 str. JL03: NC_010278	3	APJL_0978, APJL_0979, APJL_0980	APP-O208	2	APJL_1223, APJL_1224	A
386621	Actinobacilluspleuropneumoniaeserovar 3 str. JL03: NC_010278	4	APJL_0981, APJL_0982, APJL_0983, APJL_0984	APP-O209	7	APJL_1227,APJL_1228,APJL_1229,APJL_1230,APJL_1231,APJL_1232,APJL_1233	C
386622	Actinobacilluspleuropneumoniaeserovar 3 str. JL03: NC_010278	5	APJL_0988, APJL_0989, APJL_0990, APJL_0991, APJL_0992	APP-O210	2	APJL_1235, APJL_1236	A
386623	Actinobacilluspleuropneumoniaeserovar 3 str. JL03: NC_010278	3	APJL_0993, APJL_0994, APJL_0995	APP-O211	2	APJL_1237, APJL_1238	A
386624	Actinobacilluspleuropneumoniaeserovar 3 str. JL03: NC_010278	2	APJL_0996, APJL_0997	APP-O212	2	APJL_1239,APJL_1240	B
386625	Actinobacilluspleuropneumoniaeserovar 3 str. JL03: NC_010278	3	APJL_0998, APJL_0999, APJL_1000	APP-O213	3	APJL_1241, APJL_1242, APJL_1243	A
386626	Actinobacilluspleuropneumoniaeserovar 3 str. JL03: NC_010278	2	APJL_1006, APJL_1007	APP-O214	3	APJL_1261,APJL_1262,APJL_1263	C
386627	Actinobacilluspleuropneumoniaeserovar 3 str. JL03: NC_010278	4	APJL_1011, APJL_1012, APJL_1013, APJL_1014	APP-O215	3	APJL_1269, APJL_1270, APJL_1271	A
386628	Actinobacilluspleuropneumoniaeserovar 3 str. JL03: NC_010278	3	APJL_1018, APJL_1019, APJL_1020	APP-O216	3	APJL_1274,APJL_1275,APJL_1276	C
386629	Actinobacilluspleuropneumoniaeserovar 3 str. JL03: NC_010278	4	APJL_1025, APJL_1026, APJL_1027, APJL_1028	APP-O217	2	APJL_1277, APJL_1278	A
386630	Actinobacilluspleuropneumoniaeserovar 3 str. JL03: NC_010278	2	APJL_1030, APJL_1031	APP-O218	3	APJL_1280,APJL_1281,APJL_1282	C
386631	Actinobacilluspleuropneumoniaeserovar 3 str. JL03: NC_010278	2	APJL_1032, APJL_1033	APP-O219	4	APJL_T027,APJL_T028,APJL_T029,APJL_T030	B
386632	Actinobacilluspleuropneumoniaeserovar 3 str. JL03: NC_010278	3	APJL_1036, APJL_1037, APJL_1038	APP-O220	4	APJL_1286,APJL_T031,APJL_1287, APJL_1288	B
386633	Actinobacilluspleuropneumoniaeserovar 3 str. JL03: NC_010278	3	APJL_1039, APJL_1040, APJL_1041	APP-O221	2	APJL_1291,APJL_1292	C
386634	Actinobacilluspleuropneumoniaeserovar 3 str. JL03: NC_010278	6	APJL_1043, APJL_1044, APJL_1045, APJL_1046, APJL_1047, APJL_1048	APP-O222	2	APJL_1294, APJL_1295	A
386635	Actinobacilluspleuropneumoniaeserovar 3 str. JL03: NC_010278	2	APJL_1050, APJL_1051	APP-O223	7	APJL_1299,APJL_1300,APJL_1301,APJL_1302,APJL_1303,APJL_1304, APJL_1305	C
386636	Actinobacilluspleuropneumoniaeserovar 3 str. JL03: NC_010278	2	APJL_1054, APJL_1055	APP-O224	2	APJL_1307, APJL_1308	A
386637	Actinobacilluspleuropneumoniaeserovar 3 str. JL03: NC_010278	2	APJL_1057, APJL_1058	APP-O225	4	APJL_1313,APJL_1314,APJL_1315,APJL_1316	C
386638	Actinobacilluspleuropneumoniaeserovar 3 str. JL03: NC_010278	4	APJL_1061, APJL_1062, APJL_1063, APJL_1064	APP-O226	5	APJL_1322,APJL_1323,APJL_1324,APJL_1325,APJL_1326	C
386639	Actinobacilluspleuropneumoniaeserovar 3 str. JL03: NC_010278	2	APJL_1065, APJL_1066	APP-O227	2	APJL_1331, APJL_1332	A
386640	Actinobacilluspleuropneumoniaeserovar 3 str. JL03: NC_010278	4	APJL_1067, APJL_1068, APJL_1069, APJL_1070	APP-O228	2	APJL_1334, APJL_1335	A
386641	Actinobacilluspleuropneumoniaeserovar 3 str. JL03: NC_010278	2	APJL_1071, APJL_1072	APP-O229	2	APJL_1337, APJL_1338	A
386642	Actinobacilluspleuropneumoniaeserovar 3 str. JL03: NC_010278	2	APJL_1074, APJL_1075	APP-O230	3	APJL_1341, APJL_1342, APJL_1343	A
386643	Actinobacilluspleuropneumoniaeserovar 3 str. JL03: NC_010278	5	APJL_1076, APJL_1077, APJL_1078, APJL_1079, APJL_1080	APP-O231	4	APJL_1344, APJL_1345, APJL_1346, APJL_1347	A
386644	Actinobacilluspleuropneumoniaeserovar 3 str. JL03: NC_010278	3	APJL_1082, APJL_1083, APJL_1084	APP-O232	5	APJL_T035,APJL_T036,APJL_T037,APJL_T038,APJL_T039	B
386645	Actinobacilluspleuropneumoniaeserovar 3 str. JL03: NC_010278	2	APJL_1085, APJL_1086	APP-O233	7	APJL_1349, APJL_1350, APJL_1351, APJL_1352, APJL_1353, APJL_1354, APJL_1355	A
386646	Actinobacilluspleuropneumoniaeserovar 3 str. JL03: NC_010278	2	APJL_1092, APJL_1093	APP-O234	3	APJL_1362,APJL_1363,APJL_1364	C
386647	Actinobacilluspleuropneumoniaeserovar 3 str. JL03: NC_010278	3	APJL_1099, APJL_1100, APJL_1101	APP-O235	3	APJL_1365, APJL_1366, APJL_1367	A
386648	Actinobacilluspleuropneumoniaeserovar 3 str. JL03: NC_010278	2	APJL_1104, APJL_1105	APP-O236	5	APJL_1369, APJL_1370,APJL_1371,APJL_1372,APJL_1373	C
386649	Actinobacilluspleuropneumoniaeserovar 3 str. JL03: NC_010278	2	APJL_1111, APJL_1112	APP-O237	2	APJL_1375, APJL_1376	A
386650	Actinobacilluspleuropneumoniaeserovar 3 str. JL03: NC_010278	2	APJL_1114, APJL_1115	APP-O238	2	APJL_1377, APJL_1378	A
386651	Actinobacilluspleuropneumoniaeserovar 3 str. JL03: NC_010278	2	APJL_1118, APJL_1119	APP-O239	4	APJL_1380, APJL_1381, APJL_1382, APJL_1383	A
386652	Actinobacilluspleuropneumoniaeserovar 3 str. JL03: NC_010278	2	APJL_1121, APJL_1122	APP-O240	2	APJL_T041,APJL_T042	B
386653	Actinobacilluspleuropneumoniaeserovar 3 str. JL03: NC_010278	2	APJL_1123, APJL_1124	APP-O241	7	APJL_1385, APJL_1386,APJL_1387, APJL_1388, APJL_1389, APJL_1390,APJL_1391	C
386654	Actinobacilluspleuropneumoniaeserovar 3 str. JL03: NC_010278	2	APJL_1127, APJL_1128	APP-O242	2	APJL_T045,APJL_T046	B
386655	Actinobacilluspleuropneumoniaeserovar 3 str. JL03: NC_010278	2	APJL_1130, APJL_1131	APP-O243	4	APJL_1393,APJL_1394,APJL_1395,APJL_1396	C
386656	Actinobacilluspleuropneumoniaeserovar 3 str. JL03: NC_010278	3	APJL_1132, APJL_1133, APJL_1134	APP-O244	2	APJL_1398, APJL_1399	A
386657	Actinobacilluspleuropneumoniaeserovar 3 str. JL03: NC_010278	4	APJL_1136, APJL_1137, APJL_1138, APJL_1139	APP-O245	6	APJL_1400, APJL_1401, APJL_1402, APJL_1403, APJL_1404, APJL_1405	A
386658	Actinobacilluspleuropneumoniaeserovar 3 str. JL03: NC_010278	5	APJL_1142, APJL_1143, APJL_1144, APJL_1145, APJL_1146	APP-O246	6	APJL_1410,APJL_1411,APJL_1412,APJL_1413, APJL_1414, APJL_1415	C
386659	Actinobacilluspleuropneumoniaeserovar 3 str. JL03: NC_010278	6	APJL_1150, APJL_1151, APJL_1152, APJL_1153, APJL_1154, APJL_1155	APP-O247	2	APJL_1417, APJL_1418	A
386660	Actinobacilluspleuropneumoniaeserovar 3 str. JL03: NC_010278	2	APJL_1156, APJL_1157	APP-O248	7	APJL_1424,APJL_1425,APJL_1426,APJL_1427,APJL_1428,APJL_1429,APJL_1430	C
386661	Actinobacilluspleuropneumoniaeserovar 3 str. JL03: NC_010278	6	APJL_1158, APJL_1159, APJL_1160, APJL_1161, APJL_1162, APJL_1163	APP-O249	2	APJL_1435, APJL_1436	C
386662	Actinobacilluspleuropneumoniaeserovar 3 str. JL03: NC_010278	2	APJL_1164, APJL_1165	APP-O250	2	APJL_1448, APJL_1449	A
386663	Actinobacilluspleuropneumoniaeserovar 3 str. JL03: NC_010278	2	APJL_1166, APJL_1167	APP-O251	3	APJL_1450,APJL_1451, APJL_1452	A
386664	Actinobacilluspleuropneumoniaeserovar 3 str. JL03: NC_010278	2	APJL_1170, APJL_1171	APP-O252	7	APJL_1457, APJL_1458, APJL_1459, APJL_1460,APJL_1461, APJL_1462, APJL_1463	C
386665	Actinobacilluspleuropneumoniaeserovar 3 str. JL03: NC_010278	2	APJL_1179, APJL_1180	APP-O253	2	APJL_1466,APJL_1467	C
386666	Actinobacilluspleuropneumoniaeserovar 3 str. JL03: NC_010278	4	APJL_1183, APJL_1184, APJL_1185, APJL_1186	APP-O254	4	APJL_1475,APJL_1476,APJL_1477,APJL_1478	C
386667	Actinobacilluspleuropneumoniaeserovar 3 str. JL03: NC_010278	4	APJL_1189, APJL_1190, APJL_1191, APJL_1192	APP-O255	3	APJL_1485,APJL_1486,APJL_1487	C
386668	Actinobacilluspleuropneumoniaeserovar 3 str. JL03: NC_010278	2	APJL_1195, APJL_1196	APP-O256	3	APJL_1492, APJL_1493, APJL_1494	C
386669	Actinobacilluspleuropneumoniaeserovar 3 str. JL03: NC_010278	3	APJL_1197, APJL_1198, APJL_1199	APP-O257	3	APJL_1498,APJL_1499,APJL_1500	B
386670	Actinobacilluspleuropneumoniaeserovar 3 str. JL03: NC_010278	2	APJL_1204, APJL_1205	APP-O258	5	APJL_1502,APJL_1503,APJL_1504, APJL_1505, APJL_1506	C
386671	Actinobacilluspleuropneumoniaeserovar 3 str. JL03: NC_010278	2	APJL_1211, APJL_1212	APP-O259	2	APJL_1512, APJL_1513	A
386672	Actinobacilluspleuropneumoniaeserovar 3 str. JL03: NC_010278	2	APJL_1215, APJL_1216	APP-O260	2	APJL_1516, APJL_1517	A
386673	Actinobacilluspleuropneumoniaeserovar 3 str. JL03: NC_010278	2	APJL_1217, APJL_1218	APP-O261	2	APJL_1520,APJL_1521	B
386674	Actinobacilluspleuropneumoniaeserovar 3 str. JL03: NC_010278	2	APJL_1219, APJL_1220	APP-O262	2	APJL_1522, APJL_1523	A
386675	Actinobacilluspleuropneumoniaeserovar 3 str. JL03: NC_010278	2	APJL_1223, APJL_1224	APP-O263	2	APJL_1525, APJL_1526	A
386676	Actinobacilluspleuropneumoniaeserovar 3 str. JL03: NC_010278	2	APJL_1225, APJL_1226	APP-O264	5	APJL_1527,APJL_1528,APJL_1529,APJL_1530, APJL_1531	C
386677	Actinobacilluspleuropneumoniaeserovar 3 str. JL03: NC_010278	2	APJL_1227, APJL_1228	APP-O265	4	APJL_1534,APJL_1535,APJL_1536,APJL_1537	C
386678	Actinobacilluspleuropneumoniaeserovar 3 str. JL03: NC_010278	2	APJL_1229, APJL_1230	APP-O266	3	APJL_T050,APJL_T051,APJL_T052	B
386679	Actinobacilluspleuropneumoniaeserovar 3 str. JL03: NC_010278	3	APJL_1231, APJL_1232, APJL_1233	APP-O267	8	APJL_1540, APJL_1541, APJL_1542, APJL_1543,APJL_1544, APJL_1545, APJL_1546, APJL_1547	C
386680	Actinobacilluspleuropneumoniaeserovar 3 str. JL03: NC_010278	2	APJL_1235, APJL_1236	APP-O268	6	APJL_1551,APJL_1552,APJL_1553,APJL_1554,APJL_1555,APJL_1556	C
386681	Actinobacilluspleuropneumoniaeserovar 3 str. JL03: NC_010278	2	APJL_1237, APJL_1238	APP-O269	2	APJL_1562, APJL_1563	A
386682	Actinobacilluspleuropneumoniaeserovar 3 str. JL03: NC_010278	3	APJL_1241, APJL_1242, APJL_1243	APP-O270	4	APJL_1564,APJL_1565,APJL_1566,APJL_1567	C
386683	Actinobacilluspleuropneumoniaeserovar 3 str. JL03: NC_010278	3	APJL_1246, APJL_1247, APJL_1248	APP-O271	4	APJL_R059,APJL_T060,APJL_T061,APJL_T062	B
386684	Actinobacilluspleuropneumoniaeserovar 3 str. JL03: NC_010278	4	APJL_1249, APJL_1250, APJL_1251, APJL_1252	APP-O272	7	APJL_1576, APJL_1577, APJL_1578, APJL_1579, APJL_1580, APJL_1581, APJL_1582	A
386685	Actinobacilluspleuropneumoniaeserovar 3 str. JL03: NC_010278	2	APJL_1253, APJL_1254	APP-O273	2	APJL_1584, APJL_1585	A
386686	Actinobacilluspleuropneumoniaeserovar 3 str. JL03: NC_010278	2	APJL_1255, APJL_1256	APP-O274	4	APJL_1587, APJL_1588, APJL_1589, APJL_1590	A
386687	Actinobacilluspleuropneumoniaeserovar 3 str. JL03: NC_010278	2	APJL_1258, APJL_1259	APP-O275	2	APJL_1594, APJL_1595	A
386688	Actinobacilluspleuropneumoniaeserovar 3 str. JL03: NC_010278	2	APJL_1261, APJL_1262	APP-O276	2	APJL_1597, APJL_1598	A
386689	Actinobacilluspleuropneumoniaeserovar 3 str. JL03: NC_010278	3	APJL_1266, APJL_1267, APJL_1268	APP-O277	6	APJL_1599, APJL_1600, APJL_1601,APJL_1602,APJL_1603,APJL_1604	C
386690	Actinobacilluspleuropneumoniaeserovar 3 str. JL03: NC_010278	3	APJL_1269, APJL_1270, APJL_1271	APP-O278	7	APJL_1608,APJL_1609,APJL_1610,APJL_1611,APJL_1612,APJL_1613,APJL_1614	C
386691	Actinobacilluspleuropneumoniaeserovar 3 str. JL03: NC_010278	2	APJL_1274, APJL_1275	APP-O279	4	APJL_1615, APJL_1616, APJL_1617, APJL_1618	A
386692	Actinobacilluspleuropneumoniaeserovar 3 str. JL03: NC_010278	2	APJL_1277, APJL_1278	APP-O280	3	APJL_1619,APJL_1620,APJL_1621	B
386693	Actinobacilluspleuropneumoniaeserovar 3 str. JL03: NC_010278	2	APJL_1280, APJL_1281	APP-O281	4	APJL_1622, APJL_1623, APJL_1624, APJL_1625	C
386694	Actinobacilluspleuropneumoniaeserovar 3 str. JL03: NC_010278	2	APJL_1284, APJL_1285	APP-O282	5	APJL_1626,APJL_1627,APJL_1628,APJL_1629,APJL_1630	C
386695	Actinobacilluspleuropneumoniaeserovar 3 str. JL03: NC_010278	2	APJL_1287, APJL_1288	APP-O283	4	APJL_1631, APJL_1632, APJL_1633, APJL_1634	A
386696	Actinobacilluspleuropneumoniaeserovar 3 str. JL03: NC_010278	4	APJL_1289, APJL_1290, APJL_1291, APJL_1292	APP-O284	13	APJL_1643,APJL_1644,APJL_1645,APJL_1646,APJL_1647,APJL_1648,APJL_1649,APJL_1650,APJL_1651,APJL_1652,APJL_1653,APJL_1654,APJL_1655	C
386697	Actinobacilluspleuropneumoniaeserovar 3 str. JL03: NC_010278	2	APJL_1294, APJL_1295	APP-O285	3	APJL_1661, APJL_1662, APJL_1663	A
386698	Actinobacilluspleuropneumoniaeserovar 3 str. JL03: NC_010278	2	APJL_1296, APJL_1297	APP-O286	9	APJL_1664,APJL_1665,APJL_1666,APJL_1667,APJL_1668,APJL_1669,APJL_1670,APJL_1671, APJL_1672	C
386699	Actinobacilluspleuropneumoniaeserovar 3 str. JL03: NC_010278	6	APJL_1300, APJL_1301, APJL_1302, APJL_1303, APJL_1304, APJL_1305	APP-O287	4	APJL_1674, APJL_1675, APJL_1676, APJL_1677	A
386700	Actinobacilluspleuropneumoniaeserovar 3 str. JL03: NC_010278	2	APJL_1307, APJL_1308	APP-O288	10	APJL_1678, APJL_1679, APJL_1680, APJL_1681, APJL_1682, APJL_1683, APJL_168,4APJL_1685, APJL_1686, APJL_1686	C
386701	Actinobacilluspleuropneumoniaeserovar 3 str. JL03: NC_010278	3	APJL_1314, APJL_1315, APJL_1316	APP-O289	2	APJL_1687, APJL_1688	A
386702	Actinobacilluspleuropneumoniaeserovar 3 str. JL03: NC_010278	2	APJL_1323, APJL_1324	APP-O290	5	APJL_1691,APJL_1692,APJL_1693,APJL_1694,APJL_1695	C
386703	Actinobacilluspleuropneumoniaeserovar 3 str. JL03: NC_010278	2	APJL_1325, APJL_1326	APP-O291	5	APJL_1705,APJL_1706,APJL_1707,APJL_1708,APJL_1709	A
386704	Actinobacilluspleuropneumoniaeserovar 3 str. JL03: NC_010278	2	APJL_1331, APJL_1332	APP-O292	6	APJL_1723, APJL_1724, APJL_1725, ,APJL_1726,APJL_1727,APJL_1728	C
386705	Actinobacilluspleuropneumoniaeserovar 3 str. JL03: NC_010278	2	APJL_1334, APJL_1335	APP-O293	4	APJL_1733,APJL_1734,APJL_1735, APJL_1736	C
386706	Actinobacilluspleuropneumoniaeserovar 3 str. JL03: NC_010278	2	APJL_1337, APJL_1338	APP-O294	2	APJL_1747, APJL_1748	A
386707	Actinobacilluspleuropneumoniaeserovar 3 str. JL03: NC_010278	3	APJL_1341, APJL_1342, APJL_1343	APP-O295	6	APJL_1749,APJL_1750,APJL_1751,APJL_1752,APJL_1753,APJL_1755	C
386708	Actinobacilluspleuropneumoniaeserovar 3 str. JL03: NC_010278	4	APJL_1344, APJL_1345, APJL_1346, APJL_1347	APP-O296	2	APJL_1760,APJL_1761	B
386709	Actinobacilluspleuropneumoniaeserovar 3 str. JL03: NC_010278	7	APJL_1349, APJL_1350, APJL_1351, APJL_1352, APJL_1353, APJL_1354, APJL_1355	APP-O297	3	APJL_1775,APJL_1776,APJL_1777	A
386710	Actinobacilluspleuropneumoniaeserovar 3 str. JL03: NC_010278	2	APJL_1362, APJL_1363	APP-O298	3	APJL_T070,APJL_T071,APJL_T072	B
386711	Actinobacilluspleuropneumoniaeserovar 3 str. JL03: NC_010278	3	APJL_1365, APJL_1366, APJL_1367	APP-O299	2	APJL_1784, APJL_1785	A
386712	Actinobacilluspleuropneumoniaeserovar 3 str. JL03: NC_010278	4	APJL_1369, APJL_1370, APJL_1371, APJL_1372	APP-O300	6	APJL_1786, APJL_1787, APJL_1788, APJL_1789, APJL_1790, APJL_1791	A
386713	Actinobacilluspleuropneumoniaeserovar 3 str. JL03: NC_010278	2	APJL_1375, APJL_1376	APP-O301	11	APJL_1794, APJL_1795, APJL_1796, APJL_1797, APJL_1798, APJL_1799, APJL_1800, APJL_1801, APJL_1802, APJL_1803, APJL_1804	A
386714	Actinobacilluspleuropneumoniaeserovar 3 str. JL03: NC_010278	2	APJL_1377, APJL_1378	APP-O302	17	APJL_1805,APJL_1806,APJL_1807,APJL_1808,APJL_1809,APJL_1810,APJL_1811,APJL_1812,APJL_1813,APJL_1814,APJL_1815,APJL_1816,APJL_1817,APJL_1818,APJL_1819,APJL_1820,APJL_1821	C
386715	Actinobacilluspleuropneumoniaeserovar 3 str. JL03: NC_010278	4	APJL_1380, APJL_1381, APJL_1382, APJL_1383	APP-O303	4	APJL_1822, APJL_1823, APJL_1824, APJL_1825	A
386716	Actinobacilluspleuropneumoniaeserovar 3 str. JL03: NC_010278	2	APJL_1385, APJL_1386	APP-O304	6	APJL_1827,APJL_1828,APJL_1829,APJL_1830,APJL_1831,APJL_1832	C
386717	Actinobacilluspleuropneumoniaeserovar 3 str. JL03: NC_010278	4	APJL_1387, APJL_1388, APJL_1389, APJL_1390	APP-O305	3	APJL_1833, APJL_1834, APJL_1835	A
386718	Actinobacilluspleuropneumoniaeserovar 3 str. JL03: NC_010278	3	APJL_1393, APJL_1394, APJL_1395	APP-O306	2	APJL_1836, APJL_1837	A
386719	Actinobacilluspleuropneumoniaeserovar 3 str. JL03: NC_010278	2	APJL_1398, APJL_1399	APP-O307	4	APJL_1838,APJL_1839,APJL_1840, APJL_1841	C
386720	Actinobacilluspleuropneumoniaeserovar 3 str. JL03: NC_010278	6	APJL_1400, APJL_1401, APJL_1402, APJL_1403, APJL_1404, APJL_1405	APP-O308	6	APJL_1842, APJL_1843,APJL_1844,APJL_1845,APJL_1846,APJL_1847	C
386721	Actinobacilluspleuropneumoniaeserovar 3 str. JL03: NC_010278	2	APJL_1408, APJL_1409	APP-O309	2	APJL_1849, APJL_1850	A
386722	Actinobacilluspleuropneumoniaeserovar 3 str. JL03: NC_010278	3	APJL_1410, APJL_1411, APJL_1412	APP-O310	3	APJL_1852, APJL_1853, APJL_1854	A
386723	Actinobacilluspleuropneumoniaeserovar 3 str. JL03: NC_010278	3	APJL_1413, APJL_1414, APJL_1415	APP-O311	4	APJL_T074,APJL_T075,APJL_1855,APJL_1856	B
386724	Actinobacilluspleuropneumoniaeserovar 3 str. JL03: NC_010278	2	APJL_1417, APJL_1418	APP-O312	3	APJL_1863,APJL_1864, APJL_1865	C
386725	Actinobacilluspleuropneumoniaeserovar 3 str. JL03: NC_010278	2	APJL_1425, APJL_1426	APP-O313	2	APJL_1874, APJL_1875	A
386726	Actinobacilluspleuropneumoniaeserovar 3 str. JL03: NC_010278	2	APJL_1427, APJL_1428	APP-O314	3	APJL_1878,APJL_1879,APJL_1880	C
386727	Actinobacilluspleuropneumoniaeserovar 3 str. JL03: NC_010278	5	APJL_1433, APJL_1434, APJL_1435, APJL_1436, APJL_1437	APP-O315	2	APJL_1881, APJL_1882	A
386728	Actinobacilluspleuropneumoniaeserovar 3 str. JL03: NC_010278	2	APJL_1448, APJL_1449	APP-O316	4	APJL_1883, APJL_1884, APJL_1885, APJL_1886	A
386729	Actinobacilluspleuropneumoniaeserovar 3 str. JL03: NC_010278	3	APJL_1450, APJL_1451, APJL_1452	APP-O317	4	APJL_1887, APJL_1888, APJL_1889, APJL_1890	A
386730	Actinobacilluspleuropneumoniaeserovar 3 str. JL03: NC_010278	4	APJL_1457, APJL_1458, APJL_1459, APJL_1460	APP-O318	2	APJL_1892, APJL_1893	A
386731	Actinobacilluspleuropneumoniaeserovar 3 str. JL03: NC_010278	3	APJL_1461, APJL_1462, APJL_1463	APP-O319	2	APJL_1895, APJL_1896	A
386732	Actinobacilluspleuropneumoniaeserovar 3 str. JL03: NC_010278	2	APJL_1465, APJL_1466	APP-O320	3	APJL_1899, APJL_1900, APJL_1901	A
386733	Actinobacilluspleuropneumoniaeserovar 3 str. JL03: NC_010278	2	APJL_1476, APJL_1477	APP-O321	2	APJL_1904, APJL_1905	C
386734	Actinobacilluspleuropneumoniaeserovar 3 str. JL03: NC_010278	2	APJL_1480, APJL_1481	APP-O322	2	APJL_1910, APJL_1911	A
386735	Actinobacilluspleuropneumoniaeserovar 3 str. JL03: NC_010278	2	APJL_1482, APJL_1483	APP-O323	4	APJL_1915, APJL_1916, APJL_1917, APJL_1918	A
386736	Actinobacilluspleuropneumoniaeserovar 3 str. JL03: NC_010278	9	APJL_1486, APJL_1487, APJL_1488, APJL_1489, APJL_1490, APJL_1491, APJL_1492, APJL_1493, APJL_1494	APP-O324	2	APJL_1920, APJL_1921	A
386737	Actinobacilluspleuropneumoniaeserovar 3 str. JL03: NC_010278	2	APJL_1496, APJL_1497	APP-O325	2	APJL_1924, APJL_1925	A
386738	Actinobacilluspleuropneumoniaeserovar 3 str. JL03: NC_010278	3	APJL_1504, APJL_1505, APJL_1506	APP-O326	2	APJL_1926, APJL_1927	A
386739	Actinobacilluspleuropneumoniaeserovar 3 str. JL03: NC_010278	2	APJL_1512, APJL_1513	APP-O327	4	APJL_1937,APJL_1938,APJL_1939, APJL_1940	C
386740	Actinobacilluspleuropneumoniaeserovar 3 str. JL03: NC_010278	2	APJL_1516, APJL_1517	APP-O328	2	APJL_1949, APJL_1950	C
386741	Actinobacilluspleuropneumoniaeserovar 3 str. JL03: NC_010278	2	APJL_1522, APJL_1523	APP-O329	3	APJL_1959, APJL_1960, APJL_1961	A
386742	Actinobacilluspleuropneumoniaeserovar 3 str. JL03: NC_010278	2	APJL_1525, APJL_1526	APP-O330	2	APJL_1965, APJL_1966	A
386743	Actinobacilluspleuropneumoniaeserovar 3 str. JL03: NC_010278	2	APJL_1527, APJL_1528	APP-O331	4	APJL_1968, APJL_1969, APJL_1970, APJL_1971	A
386744	Actinobacilluspleuropneumoniaeserovar 3 str. JL03: NC_010278	2	APJL_1530, APJL_1531	APP-O332	7	APJL_1973, APJL_1974, APJL_1975, APJL_1976,APJL_1977,APJL_1978	C
386745	Actinobacilluspleuropneumoniaeserovar 3 str. JL03: NC_010278	2	APJL_1534, APJL_1535	APP-O333	3	APJL_1980, APJL_1981, APJL_1982	A
386746	Actinobacilluspleuropneumoniaeserovar 3 str. JL03: NC_010278	2	APJL_1536, APJL_1537	APP-O334	3	APJL_1984,APJL_1985,APJL_1986	C
386747	Actinobacilluspleuropneumoniaeserovar 3 str. JL03: NC_010278	4	APJL_1540, APJL_1541, APJL_1542, APJL_1543	APP-O335	5	APJL_1989, APJL_1990, APJL_1991, APJL_1992, APJL_1993	A
386748	Actinobacilluspleuropneumoniaeserovar 3 str. JL03: NC_010278	4	APJL_1544, APJL_1545, APJL_1546, APJL_1547	APP-O336	3	APJL_1996, APJL_1997, APJL_1998	A
386749	Actinobacilluspleuropneumoniaeserovar 3 str. JL03: NC_010278	2	APJL_1548, APJL_1549	APP-O337	3	APJL_2007,APJL_2008,APJL_2009	C
386750	Actinobacilluspleuropneumoniaeserovar 3 str. JL03: NC_010278	2	APJL_1550, APJL_1551	APP-O338	4	APJL_2013,APJL_2014,APJL_2015,APJL_2016	C
386751	Actinobacilluspleuropneumoniaeserovar 3 str. JL03: NC_010278	4	APJL_1553, APJL_1554, APJL_1555, APJL_1556	APP-O339	4	APJL_2018, APJL_2019,APJL_2020,APJL_2021	C
386752	Actinobacilluspleuropneumoniaeserovar 3 str. JL03: NC_010278	2	APJL_1560, APJL_1561	APP-O340	2	APJL_2025, APJL_2026	A
386753	Actinobacilluspleuropneumoniaeserovar 3 str. JL03: NC_010278	2	APJL_1562, APJL_1563	APP-O341	3	APJL_2030, APJL_2031, APJL_2032	A
386754	Actinobacilluspleuropneumoniaeserovar 3 str. JL03: NC_010278	2	APJL_1565, APJL_1566	APP-O342	4	APJL_2033,APJL_2034,APJL_2035,APJL_2036	C
386755	Actinobacilluspleuropneumoniaeserovar 3 str. JL03: NC_010278	2	APJL_1569, APJL_1570	APP-O343	6	APJL_2038,APJL_2039,APJL_2040,APJL_2041,APJL_2042,APJL_2043	C
386756	Actinobacilluspleuropneumoniaeserovar 3 str. JL03: NC_010278	3	APJL_1571, APJL_1572, APJL_1573	APP-O344	4	APJL_2047, APJL_2048, APJL_2049, APJL_2050	A
386757	Actinobacilluspleuropneumoniaeserovar 3 str. JL03: NC_010278	2	APJL_1574, APJL_1575	APP-O345	4	APJL_2056, APJL_2057, APJL_2058, APJL_2059	A
386758	Actinobacilluspleuropneumoniaeserovar 3 str. JL03: NC_010278	7	APJL_1576, APJL_1577, APJL_1578, APJL_1579, APJL_1580, APJL_1581, APJL_1582	APP-O346	5	APJL_2063, APJL_2064, APJL_2065,APJL_2066,APJL_2067	C
386759	Actinobacilluspleuropneumoniaeserovar 3 str. JL03: NC_010278	2	APJL_1584, APJL_1585	APP-O347	5	APJL_2069,APJL_2070,APJL_2071,APJL_2072,APJL_2073	C
386760	Actinobacilluspleuropneumoniaeserovar 3 str. JL03: NC_010278	4	APJL_1587, APJL_1588, APJL_1589, APJL_1590	APP-O348	5	APJL_2074, APJL_2075, APJL_2076, APJL_2077, APJL_2078	C
386761	Actinobacilluspleuropneumoniaeserovar 3 str. JL03: NC_010278	2	APJL_1594, APJL_1595	APP-O349	4	APJL_2082, APJL_2083, APJL_2084, APJL_2085	A
386762	Actinobacilluspleuropneumoniaeserovar 3 str. JL03: NC_010278	2	APJL_1597, APJL_1598	APP-O350	3	APJL_2087, APJL_2088, APJL_2089	A
386763	Actinobacilluspleuropneumoniaeserovar 3 str. JL03: NC_010278	3	APJL_1599, APJL_1600, APJL_1601	APP-O351	6	APJL_2090, APJL_2091, APJL_2092, APJL_2093, APJL_2094, APJL_2095	C
386764	Actinobacilluspleuropneumoniaeserovar 3 str. JL03: NC_010278	4	APJL_1602, APJL_1603, APJL_1604, APJL_1605
386765	Actinobacilluspleuropneumoniaeserovar 3 str. JL03: NC_010278	3	APJL_1608, APJL_1609, APJL_1610
386766	Actinobacilluspleuropneumoniaeserovar 3 str. JL03: NC_010278	3	APJL_1611, APJL_1612, APJL_1613
386767	Actinobacilluspleuropneumoniaeserovar 3 str. JL03: NC_010278	4	APJL_1615, APJL_1616, APJL_1617, APJL_1618
386768	Actinobacilluspleuropneumoniaeserovar 3 str. JL03: NC_010278	3	APJL_1622, APJL_1623, APJL_1624
386769	Actinobacilluspleuropneumoniaeserovar 3 str. JL03: NC_010278	3	APJL_1626, APJL_1627, APJL_1628
386770	Actinobacilluspleuropneumoniaeserovar 3 str. JL03: NC_010278	2	APJL_1629, APJL_1630
386771	Actinobacilluspleuropneumoniaeserovar 3 str. JL03: NC_010278	4	APJL_1631, APJL_1632, APJL_1633, APJL_1634
386772	Actinobacilluspleuropneumoniaeserovar 3 str. JL03: NC_010278	2	APJL_1636, APJL_1637
386773	Actinobacilluspleuropneumoniaeserovar 3 str. JL03: NC_010278	2	APJL_1643, APJL_1644
386774	Actinobacilluspleuropneumoniaeserovar 3 str. JL03: NC_010278	3	APJL_1645, APJL_1646, APJL_1647
386775	Actinobacilluspleuropneumoniaeserovar 3 str. JL03: NC_010278	2	APJL_1649, APJL_1650
386776	Actinobacilluspleuropneumoniaeserovar 3 str. JL03: NC_010278	7	APJL_1651, APJL_1652, APJL_1653, APJL_1654, APJL_1655, APJL_1656, APJL_1657
386777	Actinobacilluspleuropneumoniaeserovar 3 str. JL03: NC_010278	3	APJL_1661, APJL_1662, APJL_1663
386778	Actinobacilluspleuropneumoniaeserovar 3 str. JL03: NC_010278	2	APJL_1666, APJL_1667
386779	Actinobacilluspleuropneumoniaeserovar 3 str. JL03: NC_010278	2	APJL_1668, APJL_1669
386780	Actinobacilluspleuropneumoniaeserovar 3 str. JL03: NC_010278	2	APJL_1670, APJL_1671
386781	Actinobacilluspleuropneumoniaeserovar 3 str. JL03: NC_010278	4	APJL_1674, APJL_1675, APJL_1676, APJL_1677
386782	Actinobacilluspleuropneumoniaeserovar 3 str. JL03: NC_010278	7	APJL_1678, APJL_1679, APJL_1680, APJL_1681, APJL_1682, APJL_1683, APJL_1684
386783	Actinobacilluspleuropneumoniaeserovar 3 str. JL03: NC_010278	2	APJL_1685, APJL_1686
386784	Actinobacilluspleuropneumoniaeserovar 3 str. JL03: NC_010278	2	APJL_1687, APJL_1688
386785	Actinobacilluspleuropneumoniaeserovar 3 str. JL03: NC_010278	2	APJL_1691, APJL_1692
386786	Actinobacilluspleuropneumoniaeserovar 3 str. JL03: NC_010278	3	APJL_1693, APJL_1694, APJL_1695
386787	Actinobacilluspleuropneumoniaeserovar 3 str. JL03: NC_010278	5	APJL_1700, APJL_1701, APJL_1702, APJL_1703, APJL_1704
386788	Actinobacilluspleuropneumoniaeserovar 3 str. JL03: NC_010278	5	APJL_1705, APJL_1706, APJL_1707, APJL_1708, APJL_1709
386789	Actinobacilluspleuropneumoniaeserovar 3 str. JL03: NC_010278	2	APJL_1716, APJL_1717
386790	Actinobacilluspleuropneumoniaeserovar 3 str. JL03: NC_010278	3	APJL_1718, APJL_1719, APJL_1720
386791	Actinobacilluspleuropneumoniaeserovar 3 str. JL03: NC_010278	4	APJL_1723, APJL_1724, APJL_1725, APJL_1726
386792	Actinobacilluspleuropneumoniaeserovar 3 str. JL03: NC_010278	2	APJL_1727, APJL_1728
386793	Actinobacilluspleuropneumoniaeserovar 3 str. JL03: NC_010278	3	APJL_1730, APJL_1731, APJL_1732
386794	Actinobacilluspleuropneumoniaeserovar 3 str. JL03: NC_010278	2	APJL_1735, APJL_1736
386795	Actinobacilluspleuropneumoniaeserovar 3 str. JL03: NC_010278	2	APJL_1747, APJL_1748
386796	Actinobacilluspleuropneumoniaeserovar 3 str. JL03: NC_010278	2	APJL_1749, APJL_1750
386797	Actinobacilluspleuropneumoniaeserovar 3 str. JL03: NC_010278	2	APJL_1751, APJL_1752
386798	Actinobacilluspleuropneumoniaeserovar 3 str. JL03: NC_010278	2	APJL_1756, APJL_1757
386799	Actinobacilluspleuropneumoniaeserovar 3 str. JL03: NC_010278	2	APJL_1758, APJL_1759
386800	Actinobacilluspleuropneumoniaeserovar 3 str. JL03: NC_010278	2	APJL_1762, APJL_1763
386801	Actinobacilluspleuropneumoniaeserovar 3 str. JL03: NC_010278	2	APJL_1764, APJL_1765
386802	Actinobacilluspleuropneumoniaeserovar 3 str. JL03: NC_010278	2	APJL_1766, APJL_1767
386803	Actinobacilluspleuropneumoniaeserovar 3 str. JL03: NC_010278	2	APJL_1772, APJL_1773
386804	Actinobacilluspleuropneumoniaeserovar 3 str. JL03: NC_010278	3	APJL_1775, APJL_1776, APJL_1777
386805	Actinobacilluspleuropneumoniaeserovar 3 str. JL03: NC_010278	2	APJL_1780, APJL_1781
386806	Actinobacilluspleuropneumoniaeserovar 3 str. JL03: NC_010278	2	APJL_1784, APJL_1785
386807	Actinobacilluspleuropneumoniaeserovar 3 str. JL03: NC_010278	6	APJL_1786, APJL_1787, APJL_1788, APJL_1789, APJL_1790, APJL_1791
386808	Actinobacilluspleuropneumoniaeserovar 3 str. JL03: NC_010278	11	APJL_1794, APJL_1795, APJL_1796, APJL_1797, APJL_1798, APJL_1799, APJL_1800, APJL_1801, APJL_1802, APJL_1803, APJL_1804
386809	Actinobacilluspleuropneumoniaeserovar 3 str. JL03: NC_010278	12	APJL_1805, APJL_1806, APJL_1807, APJL_1808, APJL_1809, APJL_1810, APJL_1811, APJL_1812, APJL_1813, APJL_1814, APJL_1815, APJL_1816
386810	Actinobacilluspleuropneumoniaeserovar 3 str. JL03: NC_010278	5	APJL_1817, APJL_1818, APJL_1819, APJL_1820, APJL_1821
386811	Actinobacilluspleuropneumoniaeserovar 3 str. JL03: NC_010278	4	APJL_1822, APJL_1823, APJL_1824, APJL_1825
386812	Actinobacilluspleuropneumoniaeserovar 3 str. JL03: NC_010278	5	APJL_1827, APJL_1828, APJL_1829, APJL_1830, APJL_1831
386813	Actinobacilluspleuropneumoniaeserovar 3 str. JL03: NC_010278	3	APJL_1833, APJL_1834, APJL_1835
386814	Actinobacilluspleuropneumoniaeserovar 3 str. JL03: NC_010278	2	APJL_1836, APJL_1837
386815	Actinobacilluspleuropneumoniaeserovar 3 str. JL03: NC_010278	2	APJL_1838, APJL_1839
386816	Actinobacilluspleuropneumoniaeserovar 3 str. JL03: NC_010278	2	APJL_1840, APJL_1841
386817	Actinobacilluspleuropneumoniaeserovar 3 str. JL03: NC_010278	4	APJL_1843, APJL_1844, APJL_1845, APJL_1846
386818	Actinobacilluspleuropneumoniaeserovar 3 str. JL03: NC_010278	2	APJL_1849, APJL_1850
386819	Actinobacilluspleuropneumoniaeserovar 3 str. JL03: NC_010278	3	APJL_1852, APJL_1853, APJL_1854
386820	Actinobacilluspleuropneumoniaeserovar 3 str. JL03: NC_010278	2	APJL_1857, APJL_1858
386821	Actinobacilluspleuropneumoniaeserovar 3 str. JL03: NC_010278	2	APJL_1859, APJL_1860
386822	Actinobacilluspleuropneumoniaeserovar 3 str. JL03: NC_010278	2	APJL_1864, APJL_1865
386823	Actinobacilluspleuropneumoniaeserovar 3 str. JL03: NC_010278	2	APJL_1868, APJL_1869
386824	Actinobacilluspleuropneumoniaeserovar 3 str. JL03: NC_010278	2	APJL_1870, APJL_1871
386825	Actinobacilluspleuropneumoniaeserovar 3 str. JL03: NC_010278	2	APJL_1874, APJL_1875
386826	Actinobacilluspleuropneumoniaeserovar 3 str. JL03: NC_010278	2	APJL_1878, APJL_1879
386827	Actinobacilluspleuropneumoniaeserovar 3 str. JL03: NC_010278	2	APJL_1881, APJL_1882
386828	Actinobacilluspleuropneumoniaeserovar 3 str. JL03: NC_010278	4	APJL_1883, APJL_1884, APJL_1885, APJL_1886
386829	Actinobacilluspleuropneumoniaeserovar 3 str. JL03: NC_010278	4	APJL_1887, APJL_1888, APJL_1889, APJL_1890
386830	Actinobacilluspleuropneumoniaeserovar 3 str. JL03: NC_010278	2	APJL_1892, APJL_1893
386831	Actinobacilluspleuropneumoniaeserovar 3 str. JL03: NC_010278	2	APJL_1895, APJL_1896
386832	Actinobacilluspleuropneumoniaeserovar 3 str. JL03: NC_010278	3	APJL_1899, APJL_1900, APJL_1901
386833	Actinobacilluspleuropneumoniaeserovar 3 str. JL03: NC_010278	3	APJL_1904, APJL_1905, APJL_1906
386834	Actinobacilluspleuropneumoniaeserovar 3 str. JL03: NC_010278	2	APJL_1910, APJL_1911
386835	Actinobacilluspleuropneumoniaeserovar 3 str. JL03: NC_010278	4	APJL_1915, APJL_1916, APJL_1917, APJL_1918
386836	Actinobacilluspleuropneumoniaeserovar 3 str. JL03: NC_010278	2	APJL_1920, APJL_1921
386837	Actinobacilluspleuropneumoniaeserovar 3 str. JL03: NC_010278	2	APJL_1924, APJL_1925
386838	Actinobacilluspleuropneumoniaeserovar 3 str. JL03: NC_010278	2	APJL_1926, APJL_1927
386839	Actinobacilluspleuropneumoniaeserovar 3 str. JL03: NC_010278	4	APJL_1928, APJL_1929, APJL_1930, APJL_1931
386840	Actinobacilluspleuropneumoniaeserovar 3 str. JL03: NC_010278	3	APJL_1938, APJL_1939, APJL_1940
386841	Actinobacilluspleuropneumoniaeserovar 3 str. JL03: NC_010278	3	APJL_1949, APJL_1950, APJL_1951
386842	Actinobacilluspleuropneumoniaeserovar 3 str. JL03: NC_010278	2	APJL_1952, APJL_1953
386843	Actinobacilluspleuropneumoniaeserovar 3 str. JL03: NC_010278	3	APJL_1956, APJL_1957, APJL_1958
386844	Actinobacilluspleuropneumoniaeserovar 3 str. JL03: NC_010278	3	APJL_1959, APJL_1960, APJL_1961
386845	Actinobacilluspleuropneumoniaeserovar 3 str. JL03: NC_010278	3	APJL_1962, APJL_1963, APJL_1964
386846	Actinobacilluspleuropneumoniaeserovar 3 str. JL03: NC_010278	2	APJL_1965, APJL_1966
386847	Actinobacilluspleuropneumoniaeserovar 3 str. JL03: NC_010278	4	APJL_1968, APJL_1969, APJL_1970, APJL_1971
386848	Actinobacilluspleuropneumoniaeserovar 3 str. JL03: NC_010278	4	APJL_1973, APJL_1974, APJL_1975, APJL_1976
386849	Actinobacilluspleuropneumoniaeserovar 3 str. JL03: NC_010278	3	APJL_1980, APJL_1981, APJL_1982
386850	Actinobacilluspleuropneumoniaeserovar 3 str. JL03: NC_010278	2	APJL_1985, APJL_1986
386851	Actinobacilluspleuropneumoniaeserovar 3 str. JL03: NC_010278	5	APJL_1989, APJL_1990, APJL_1991, APJL_1992, APJL_1993
386852	Actinobacilluspleuropneumoniaeserovar 3 str. JL03: NC_010278	3	APJL_1996, APJL_1997, APJL_1998
386853	Actinobacilluspleuropneumoniaeserovar 3 str. JL03: NC_010278	2	APJL_2007, APJL_2008
386854	Actinobacilluspleuropneumoniaeserovar 3 str. JL03: NC_010278	2	APJL_2013, APJL_2014
386855	Actinobacilluspleuropneumoniaeserovar 3 str. JL03: NC_010278	2	APJL_2015, APJL_2016
386856	Actinobacilluspleuropneumoniaeserovar 3 str. JL03: NC_010278	2	APJL_2018, APJL_2019
386857	Actinobacilluspleuropneumoniaeserovar 3 str. JL03: NC_010278	2	APJL_2025, APJL_2026
386858	Actinobacilluspleuropneumoniaeserovar 3 str. JL03: NC_010278	3	APJL_2030, APJL_2031, APJL_2032
386859	Actinobacilluspleuropneumoniaeserovar 3 str. JL03: NC_010278	2	APJL_2033, APJL_2034
386860	Actinobacilluspleuropneumoniaeserovar 3 str. JL03: NC_010278	2	APJL_2035, APJL_2036
386861	Actinobacilluspleuropneumoniaeserovar 3 str. JL03: NC_010278	2	APJL_2038, APJL_2039
386862	Actinobacilluspleuropneumoniaeserovar 3 str. JL03: NC_010278	3	APJL_2041, APJL_2042, APJL_2043
386863	Actinobacilluspleuropneumoniaeserovar 3 str. JL03: NC_010278	4	APJL_2047, APJL_2048, APJL_2049, APJL_2050
386864	Actinobacilluspleuropneumoniaeserovar 3 str. JL03: NC_010278	2	APJL_2053, APJL_2054
386865	Actinobacilluspleuropneumoniaeserovar 3 str. JL03: NC_010278	4	APJL_2056, APJL_2057, APJL_2058, APJL_2059
386866	Actinobacilluspleuropneumoniaeserovar 3 str. JL03: NC_010278	4	APJL_2063, APJL_2064, APJL_2065, APJL_2066
386867	Actinobacilluspleuropneumoniaeserovar 3 str. JL03: NC_010278	3	APJL_2069, APJL_2070, APJL_2071
386868	Actinobacilluspleuropneumoniaeserovar 3 str. JL03: NC_010278	4	APJL_2074, APJL_2075, APJL_2076, APJL_2077
386869	Actinobacilluspleuropneumoniaeserovar 3 str. JL03: NC_010278	4	APJL_2082, APJL_2083, APJL_2084, APJL_2085
386870	Actinobacilluspleuropneumoniaeserovar 3 str. JL03: NC_010278	3	APJL_2087, APJL_2088, APJL_2089
386871	Actinobacilluspleuropneumoniaeserovar 3 str. JL03: NC_010278	5	APJL_2090, APJL_2091, APJL_2092, APJL_2093, APJL_2094
386872	Actinobacilluspleuropneumoniaeserovar 3 str. JL03: NC_010278	2	APJL_2096, APJL_2097
